# Supplementary material for: 3-Fluoro-12H-benzimidazo[2,1-b][1,3]benzothia­zin-12-one
Source: Acta Crystallogr Sect E Struct Rep Online. 2012 Jan 14;68(Pt 2):o390. doi: 10.1107/S1600536811054948 (PMC3275067; doi:10.1107/S1600536811054948)
Supplement: Supplementary file 2 [file e-68-0o390-Isup2.hkl]

# 
# h,k,l, Fc-squared, Fo-squared, sigma(Fo-squared) and status flag 
# 
data_I
_shelx_title ' WZM112211A in Pc            New: P21/c' 
_shelx_refln_list_code          4 
_shelx_F_calc_maximum      125.91 
_exptl_crystal_F_000       552.00 
_reflns_d_resolution_high  0.8411 
 
loop_ 
 _symmetry_equiv_pos_as_xyz 
 'x, y, z' 
 '-x, y+1/2, -z+1/2' 
 '-x, -y, -z' 
 'x, -y-1/2, z-1/2' 
 
_cell_length_a     9.5027 
_cell_length_b     7.0759 
_cell_length_c    16.9310 
_cell_angle_alpha  90.000 
_cell_angle_beta   94.375 
_cell_angle_gamma  90.000 
 
_shelx_F_squared_multiplier     1.000 
 
loop_ 
 _refln_index_h 
 _refln_index_k 
 _refln_index_l 
 _refln_F_squared_calc 
 _refln_F_squared_meas 
 _refln_F_squared_sigma 
 _refln_observed_status 
   4   0   0      658.03      430.02     14.09 o 
   5   0   0      143.78      156.74      5.92 o 
   6   0   0       21.11       12.17      1.44 o 
   8   0   0       16.11       17.93      2.24 o 
   9   0   0       21.16       18.73      2.40 o 
  10   0   0       35.80       42.75      3.36 o 
  11   0   0       49.93       66.28      4.48 o 
   1   1   0       85.17      131.20      2.10 o 
   2   1   0      225.59      220.16      3.62 o 
   3   1   0        5.44        6.15      0.78 o 
   4   1   0      216.23      189.18      3.88 o 
   5   1   0      441.85      430.73     12.25 o 
   6   1   0      351.05      341.27      8.37 o 
   7   1   0      374.23      385.20     13.45 o 
   8   1   0      994.95     1051.24     24.10 o 
   9   1   0        1.63        0.99      0.84 o 
  10   1   0        1.08        0.00      0.84 o 
  11   1   0       82.58       95.90      5.44 o 
   1   2   0    15853.84    15550.97    306.49 o 
   2   2   0      524.98      526.92      7.37 o 
   3   2   0      345.89      334.01      6.36 o 
   4   2   0      261.72      250.30      5.08 o 
   5   2   0       85.60       97.96      2.49 o 
   6   2   0        0.01        1.10      0.54 o 
   7   2   0        1.34        2.16      0.79 o 
   8   2   0        2.69        1.92      1.28 o 
   9   2   0        0.16        0.40      0.91 o 
  10   2   0       22.16       26.10      2.03 o 
   1   3   0      773.63      777.95     10.04 o 
   2   3   0        9.67        8.79      2.08 o 
   3   3   0       14.46        9.58      0.40 o 
   4   3   0       88.11       97.27      2.43 o 
   5   3   0       24.02       24.93      1.22 o 
   6   3   0      229.77      236.00      5.13 o 
   7   3   0      158.31      172.13      7.01 o 
   8   3   0        7.79        9.23      1.02 o 
   9   3   0       24.74       28.83      2.24 o 
  10   3   0      110.52      113.97      4.30 o 
   0   4   0      126.46      116.95      3.42 o 
   1   4   0     4301.13     4493.71     81.12 o 
   2   4   0      204.66      231.82      3.55 o 
   3   4   0      161.23      157.20      2.55 o 
   4   4   0        2.66        3.18      0.58 o 
   5   4   0        5.17        5.58      0.76 o 
   6   4   0      116.52      132.09      5.88 o 
   7   4   0      286.35      283.77      6.24 o 
   8   4   0        2.20        1.82      0.88 o 
   9   4   0       13.39       11.50      1.09 o 
   1   5   0      231.36      234.05      3.51 o 
   2   5   0      283.34      277.95      4.79 o 
   3   5   0        2.60        2.27      0.55 o 
   4   5   0       10.12        9.63      0.81 o 
   5   5   0      160.71      173.75      3.65 o 
   6   5   0      416.02      431.04      7.79 o 
   7   5   0        4.53        4.87      0.83 o 
   8   5   0       36.00       34.73      1.59 o 
   9   5   0        3.67        4.83      0.99 o 
   1   6   0        7.38        5.40      0.61 o 
   2   6   0      904.99      882.13     13.12 o 
   3   6   0       96.80      100.03      2.48 o 
   4   6   0       39.23       46.45      1.62 o 
   5   6   0        1.47        2.13      0.73 o 
   6   6   0       94.18      102.77      2.74 o 
   7   6   0      125.87      130.17      3.28 o 
   1   7   0        6.28        6.03      1.25 o 
   2   7   0       61.59       62.38      2.45 o 
   3   7   0       28.06       24.28      1.66 o 
   4   7   0       55.49       53.15      2.87 o 
   5   7   0      128.95      143.27      5.20 o 
   6   7   0       35.42       35.45      2.64 o 
   0   8   0        0.56        5.92      1.92 o 
   1   8   0        1.12        2.38      1.84 o 
   2   8   0      134.07      116.57      4.75 o 
   3   8   0       70.38       68.35      3.68 o 
 -11   1   1        5.71        5.69      1.36 o 
 -10   1   1       32.17       37.44      2.26 o 
  -9   1   1      127.44      133.12      4.42 o 
  -8   1   1       59.57       63.64      4.00 o 
  -7   1   1      427.94       74.76    214.21 o 
  -6   1   1       48.39       39.10      5.44 o 
  -5   1   1      380.85      352.40     14.49 o 
  -4   1   1      110.72      100.44      2.28 o 
  -3   1   1       86.43       92.70      3.52 o 
  -2   1   1       31.42       31.21      2.27 o 
  -1   1   1     1071.34     1068.98     16.68 o 
   0   1   1      354.93      303.41      3.65 o 
   1   1   1      171.18      160.94      2.36 o 
   2   1   1      458.09      406.92      5.78 o 
   3   1   1       11.51       15.90      0.67 o 
   4   1   1       48.13       30.69      6.24 o 
   5   1   1       25.77       16.73      1.36 o 
   6   1   1      115.10      116.83      4.08 o 
   7   1   1      463.32      469.38     11.31 o 
   8   1   1       50.96       62.58      2.82 o 
   9   1   1      130.41      135.65      5.04 o 
  10   1   1        8.27        7.52      1.30 o 
  11   1   1        5.45        7.71      1.47 o 
 -10   2   1        6.40       11.30      1.46 o 
  -9   2   1       48.97       55.92      2.64 o 
  -8   2   1       28.38       25.10      1.80 o 
  -7   2   1       30.56       32.52      1.84 o 
  -6   2   1      862.90      887.64     20.82 o 
  -5   2   1       86.45       94.08     10.82 o 
  -4   2   1        6.90        6.06      0.55 o 
  -3   2   1      682.34      679.96     10.83 o 
  -2   2   1      509.88      485.01      7.66 o 
  -1   2   1     1969.21     2139.31     29.62 o 
   0   2   1     2787.38     2847.20     39.43 o 
   2   2   1        1.77        3.35      0.25 o 
   3   2   1       14.67       14.48      0.63 o 
   4   2   1     3044.66     3059.48     55.58 o 
   5   2   1       47.35       43.73      1.45 o 
   6   2   1       35.30       40.14      2.73 o 
   7   2   1      179.30      182.61      5.21 o 
   8   2   1      253.73      233.68      6.50 o 
   9   2   1       17.21       17.81      3.44 o 
  10   2   1       33.19       30.65      2.21 o 
 -10   3   1        8.86       12.78      1.41 o 
  -9   3   1       52.16       53.29      2.24 o 
  -8   3   1        3.27        2.40      1.28 o 
  -7   3   1      323.29      331.06     11.48 o 
  -6   3   1        0.22        0.68      0.60 o 
  -5   3   1      714.49      694.21     13.23 o 
  -4   3   1      248.16      246.61      3.87 o 
  -3   3   1        9.47       14.20      0.55 o 
  -2   3   1        8.76        7.35      0.34 o 
  -1   3   1     1385.72     1385.72     21.68 o 
   0   3   1      439.68      426.74      6.20 o 
   1   3   1      600.71      542.96     65.91 o 
   2   3   1      134.71      101.18      9.84 o 
   3   3   1       34.56       21.64      0.78 o 
   4   3   1        2.41        1.60      0.34 o 
   5   3   1       34.02       26.28      1.58 o 
   6   3   1      838.59      838.22     15.95 o 
   7   3   1      664.49      682.44     17.26 o 
   8   3   1       90.45       98.25      2.86 o 
   9   3   1      393.53      419.61     20.89 o 
  10   3   1       65.94       79.12      7.44 o 
  -9   4   1       66.56       75.69      2.71 o 
  -8   4   1        4.87        3.79      0.76 o 
  -7   4   1       94.19      101.05      2.57 o 
  -6   4   1      232.92      241.22      5.11 o 
  -5   4   1      172.57      165.19      3.39 o 
  -4   4   1       12.55       14.86      1.15 o 
  -3   4   1      113.42      121.55      3.49 o 
  -2   4   1      233.34      236.45      4.15 o 
  -1   4   1     1654.62     1636.83     56.04 o 
   0   4   1       19.82       14.08      1.00 o 
   1   4   1     3735.22     4055.23     77.50 o 
   2   4   1     4008.20     4101.45    126.49 o 
   3   4   1      507.01      511.59      8.48 o 
   4   4   1      445.23      452.28      7.59 o 
   5   4   1      215.56      222.77      4.92 o 
   6   4   1        0.00        0.79      0.65 o 
   7   4   1       62.79       69.66      2.36 o 
   8   4   1       49.85       51.58      2.11 o 
   9   4   1       11.51       12.20      1.32 o 
  -9   5   1       28.63       28.28      1.60 o 
  -8   5   1       10.02       10.63      1.09 o 
  -7   5   1       17.33       16.73      1.17 o 
  -6   5   1       53.04       63.61      2.82 o 
  -5   5   1        4.21        3.46      0.66 o 
  -4   5   1       30.20       31.10      1.22 o 
  -3   5   1       81.81       71.35      7.79 o 
  -2   5   1       51.08       53.51      1.20 o 
  -1   5   1      232.97      225.87      3.40 o 
   0   5   1        0.08        0.00      0.29 o 
   1   5   1      104.72      106.58      2.01 o 
   2   5   1       15.82       16.86      0.79 o 
   3   5   1        0.79        0.85      0.37 o 
   4   5   1        0.03        0.00      0.44 o 
   5   5   1      132.69      134.41      3.01 o 
   6   5   1      409.60      413.31      8.71 o 
   7   5   1       15.56       13.04      1.09 o 
   8   5   1        9.80       10.61      1.07 o 
   9   5   1      114.97      132.41      3.37 o 
  -7   6   1       40.08       34.87      2.02 o 
  -6   6   1        0.51        0.41      0.79 o 
  -5   6   1        5.88        3.96      0.74 o 
  -4   6   1        0.82        1.58      0.57 o 
  -3   6   1        3.25        4.25      1.11 o 
  -2   6   1       32.88       37.00      2.77 o 
  -1   6   1       89.53       83.70      1.90 o 
   0   6   1        2.85        3.07      0.45 o 
   1   6   1        0.22        0.00      0.48 o 
   2   6   1     1319.19     1286.84     18.82 o 
   3   6   1        4.07        5.94      0.79 o 
   4   6   1       14.77       12.11      0.96 o 
   5   6   1       20.26       18.14      1.19 o 
   6   6   1        2.05        2.83      0.81 o 
   7   6   1        1.18        1.50      0.78 o 
  -6   7   1        0.13        0.00      0.88 o 
  -5   7   1      106.09      116.56      3.61 o 
  -4   7   1        1.82        3.42      0.94 o 
  -3   7   1       23.74       19.93      1.25 o 
  -2   7   1        8.81        5.67      0.79 o 
  -1   7   1        1.12        0.08      0.91 o 
   0   7   1       40.97       41.45      2.55 o 
   1   7   1        2.42        2.43      1.36 o 
   2   7   1       46.76       48.20      2.82 o 
   3   7   1       69.44       71.94      2.76 o 
   4   7   1        1.77        2.44      0.95 o 
   5   7   1      125.62      127.50      4.85 o 
   6   7   1       12.20        7.07      1.58 o 
  -3   8   1        4.48        6.25      1.53 o 
  -2   8   1        0.23        1.11      1.84 o 
  -1   8   1        2.37        2.92      1.30 o 
   0   8   1       24.81       26.80      3.76 o 
   1   8   1        0.84        0.24      1.12 o 
   2   8   1       36.02       27.22      4.80 o 
   3   8   1      183.98      179.30      6.40 o 
 -11   0   2       27.27       27.69      2.09 o 
 -10   0   2       15.37       18.73      2.40 o 
  -9   0   2        2.16        1.44      1.28 o 
  -8   0   2      136.91      152.57      6.72 o 
  -7   0   2      254.53      267.84      9.77 o 
  -6   0   2      293.12      278.09      9.93 o 
  -5   0   2     4370.11     4706.09    144.41 o 
  -4   0   2     1568.93     1750.83     54.27 o 
  -3   0   2     1367.99     1354.43     41.95 o 
  -2   0   2      818.12      766.31     16.81 o 
  -1   0   2      515.98      507.19      9.06 o 
   0   0   2     4948.09     4781.84    143.35 o 
   1   0   2    10848.03    10583.85    251.75 o 
   2   0   2     5215.73     5341.76     97.07 o 
   4   0   2        3.61        4.80      0.80 o 
   5   0   2     5712.42     5785.15    177.39 o 
   6   0   2      162.62      129.68      5.28 o 
   8   0   2      313.27      336.21     12.33 o 
   9   0   2      332.76      339.25     12.65 o 
  10   0   2       18.48       15.53      2.40 o 
  11   0   2       59.72       58.60      4.32 o 
 -11   1   2       14.47        9.16      1.22 o 
 -10   1   2      120.35      121.24      3.51 o 
  -9   1   2        9.14       11.93      1.47 o 
  -8   1   2      742.29      729.50     17.14 o 
  -7   1   2        0.38        0.14      0.30 o 
  -6   1   2      247.30      220.78      8.00 o 
  -5   1   2     1619.29     1800.95     56.03 o 
  -4   1   2     3533.38     3648.16    111.91 o 
  -3   1   2     1615.88       54.47    819.30 o 
  -2   1   2      702.91      686.38     18.12 o 
  -1   1   2       55.60       60.18      1.74 o 
   0   1   2     5373.26     5058.55     61.18 o 
   1   1   2     5306.00     5255.92     66.50 o 
   2   1   2      544.92      496.62      7.08 o 
   3   1   2      964.27      901.69     14.27 o 
   4   1   2       51.22       83.17      2.49 o 
   5   1   2       64.35       90.54      2.28 o 
   6   1   2      112.66       93.01      7.44 o 
   7   1   2     1295.10     1198.93     91.02 o 
   8   1   2     1333.54     1363.75     44.11 o 
   9   1   2        8.32        9.67      2.40 o 
  10   1   2      145.33      166.99      5.37 o 
  11   1   2      118.41      146.93      8.89 o 
 -10   2   2        4.71        3.84      0.92 o 
  -9   2   2        1.24        0.01      0.70 o 
  -8   2   2       64.72       67.13      3.04 o 
  -7   2   2       65.07       67.29      2.60 o 
  -6   2   2      201.59      196.26      5.20 o 
  -5   2   2     1028.24     1109.78     20.64 o 
  -4   2   2     1225.75     1277.99     20.15 o 
  -3   2   2      332.07      354.08      5.73 o 
  -2   2   2      131.98      130.37      2.76 o 
  -1   2   2        4.88        5.15      0.50 o 
   0   2   2      370.24      396.15      6.37 o 
   1   2   2     3368.86     3522.68     54.74 o 
   2   2   2      825.47      894.87     19.58 o 
   3   2   2      107.11      119.75      3.13 o 
   4   2   2      488.04      506.00      9.66 o 
   5   2   2      632.02      672.82     14.54 o 
   6   2   2      314.10      339.15      7.42 o 
   7   2   2        0.97        2.38      0.84 o 
   8   2   2       37.66       41.85      2.26 o 
   9   2   2       54.17       54.13      3.28 o 
  10   2   2        2.20        3.28      1.13 o 
 -10   3   2        7.15        8.49      1.22 o 
  -9   3   2       49.28       49.41      2.14 o 
  -8   3   2        6.07        7.00      1.08 o 
  -7   3   2      131.31      130.34      2.93 o 
  -6   3   2      672.70      725.06     17.31 o 
  -5   3   2        0.51        2.23      0.79 o 
  -4   3   2      350.12      394.62      6.53 o 
  -3   3   2       16.96       20.72      0.83 o 
  -2   3   2      298.37      321.32      5.46 o 
  -1   3   2       98.61       99.47      3.44 o 
   0   3   2      106.28      112.73      2.46 o 
   1   3   2      316.76      383.54      7.36 o 
   2   3   2       11.69       11.63      0.58 o 
   3   3   2       20.32       23.50      0.79 o 
   4   3   2       26.05       31.62      0.99 o 
   5   3   2       71.69       67.34      2.03 o 
   6   3   2      178.01      182.99      4.22 o 
   7   3   2      384.81      395.90      8.18 o 
   8   3   2       12.37       11.98      1.14 o 
   9   3   2       75.38       84.02      5.92 o 
  10   3   2        8.56       13.93      2.08 o 
  -9   4   2        0.46        0.00      0.70 o 
  -8   4   2        0.46        0.00      0.67 o 
  -7   4   2        8.63        7.34      0.86 o 
  -6   4   2       27.40       30.23      1.32 o 
  -5   4   2        3.71        5.00      1.57 o 
  -4   4   2      163.60      158.65      4.44 o 
  -3   4   2      115.18      119.56      3.51 o 
  -2   4   2      727.20      727.99     11.87 o 
  -1   4   2       15.47       11.59      0.67 o 
   0   4   2      119.12      123.84      1.98 o 
   1   4   2      483.81      500.37      7.42 o 
   2   4   2     5225.04     5537.69     99.88 o 
   3   4   2       10.59       10.13      0.62 o 
   4   4   2       68.78       78.18      1.83 o 
   5   4   2      116.89      117.47      2.48 o 
   6   4   2       47.42       51.45      1.96 o 
   7   4   2        0.44        0.76      0.73 o 
   8   4   2       35.56       38.89      1.85 o 
   9   4   2       39.00       38.53      1.93 o 
  -9   5   2       19.22       21.87      1.46 o 
  -8   5   2       16.97       17.52      1.24 o 
  -7   5   2        9.63       10.12      1.03 o 
  -6   5   2      228.12      234.04      4.70 o 
  -5   5   2       22.74       22.85      1.16 o 
  -4   5   2      123.27      116.22      2.63 o 
  -3   5   2        1.27        2.29      0.48 o 
  -2   5   2      104.68      114.43      3.87 o 
  -1   5   2       10.62       12.14      0.71 o 
   0   5   2       50.84       50.05      1.63 o 
   1   5   2       52.09       52.22      1.25 o 
   2   5   2      155.90      161.74      2.82 o 
   3   5   2      179.01      190.72      3.26 o 
   4   5   2       87.76       86.91      2.48 o 
   5   5   2       28.13       28.02      1.44 o 
   6   5   2      237.68      234.14      5.38 o 
   7   5   2        5.99        8.26      1.07 o 
   8   5   2       21.76       22.03      1.71 o 
  -7   6   2       32.69       29.75      3.65 o 
  -6   6   2        0.01        0.58      0.81 o 
  -5   6   2       20.02       22.05      1.57 o 
  -4   6   2        5.84        5.33      0.92 o 
  -3   6   2      143.56      147.35      3.87 o 
  -2   6   2      103.68      106.67      3.03 o 
  -1   6   2      106.97      109.47      2.62 o 
   0   6   2        9.61        8.85      0.78 o 
   1   6   2      133.12      148.17      2.82 o 
   2   6   2      800.00      817.83     13.84 o 
   3   6   2      563.63      562.56      8.75 o 
   4   6   2       59.55       59.14      1.87 o 
   5   6   2       29.72       31.02      1.44 o 
   6   6   2        9.40       11.89      1.07 o 
   7   6   2       12.58       12.85      1.16 o 
  -6   7   2        0.00        0.00      0.84 o 
  -5   7   2       46.00       49.25      2.33 o 
  -4   7   2        4.22        4.34      1.01 o 
  -3   7   2        0.23        0.34      0.73 o 
  -2   7   2        0.07        0.56      0.61 o 
  -1   7   2       31.95       32.49      1.69 o 
   0   7   2       32.32       35.62      1.77 o 
   1   7   2       32.38       27.61      1.62 o 
   2   7   2       54.27       53.01      2.18 o 
   3   7   2       42.04       44.47      2.26 o 
   4   7   2       27.16       27.52      1.76 o 
   5   7   2       76.57       76.80      2.77 o 
   6   7   2       24.92       20.50      2.15 o 
  -3   8   2        5.56        4.49      1.34 o 
  -2   8   2       11.36        8.09      1.58 o 
  -1   8   2       10.66        7.51      1.53 o 
   0   8   2        5.34        4.47      1.30 o 
   1   8   2        2.37        0.48      1.13 o 
   2   8   2        6.58        2.57      1.34 o 
   3   8   2      273.73      254.15     12.65 o 
 -11   1   3        4.02        3.12      0.94 o 
 -10   1   3        4.03        3.48      0.89 o 
  -9   1   3       67.91       65.44      2.01 o 
  -8   1   3       32.65       32.72      1.41 o 
  -7   1   3      298.95      275.82      7.19 o 
  -6   1   3        3.38        2.02      0.49 o 
  -5   1   3     1045.69     1052.55     19.19 o 
  -4   1   3     1369.62     1444.98     22.39 o 
  -3   1   3      185.54      150.50     22.09 o 
  -2   1   3     1001.46      979.91     20.72 o 
  -1   1   3     1788.56     1798.72     27.87 o 
   0   1   3        2.04        3.39      0.21 o 
   1   1   3      838.92      829.15     11.71 o 
   2   1   3      507.68      118.32    178.69 o 
   3   1   3      131.34      121.28     10.73 o 
   4   1   3      319.66      273.52     55.38 o 
   5   1   3       28.17       26.08      1.97 o 
   6   1   3        3.43        1.64      2.64 o 
   7   1   3       40.95       36.51      9.53 o 
   8   1   3       25.65       26.27      1.81 o 
   9   1   3      178.24      175.21      5.37 o 
  10   1   3       29.57       32.00      2.21 o 
 -10   2   3        5.52        5.66      1.02 o 
  -9   2   3      139.69      141.55      3.85 o 
  -8   2   3        1.54        0.75      0.50 o 
  -7   2   3        0.10        1.03      0.49 o 
  -6   2   3      203.06      166.88     33.65 o 
  -5   2   3        1.58        1.32      0.33 o 
  -4   2   3     1193.43     1116.68     69.33 o 
  -3   2   3      214.45      233.52     11.47 o 
  -2   2   3      104.17      110.96      2.35 o 
  -1   2   3     1916.46     1834.10     28.52 o 
   0   2   3      132.86      133.79      2.16 o 
   1   2   3     1310.87     1358.60     46.10 o 
   2   2   3      622.68      526.14     42.63 o 
   3   2   3     1280.30     1357.64     28.70 o 
   4   2   3      400.94      414.69      6.91 o 
   5   2   3       24.22       18.53      0.81 o 
   6   2   3     1178.29     1222.81     25.78 o 
   7   2   3        3.74        3.41      0.69 o 
   8   2   3        0.19        0.96      0.91 o 
   9   2   3      140.92      149.49      8.49 o 
  10   2   3      109.50      114.38     11.21 o 
 -10   3   3        2.98        4.79      1.02 o 
  -9   3   3      130.91      126.57      3.60 o 
  -8   3   3       85.36       84.83      3.43 o 
  -7   3   3      399.25      384.93      6.93 o 
  -6   3   3      227.61      235.51      6.40 o 
  -5   3   3      473.42      459.13     13.85 o 
  -4   3   3      649.00      694.60     11.40 o 
  -3   3   3     1547.45     1498.23     23.71 o 
  -2   3   3      564.45      546.52      8.92 o 
  -1   3   3     1007.99     1063.63     14.94 o 
   0   3   3      408.94      381.12      6.27 o 
   1   3   3      821.89      814.18     11.74 o 
   2   3   3     1165.24     1256.33     19.85 o 
   3   3   3       99.43       87.71      2.13 o 
   4   3   3      827.44      862.79     13.91 o 
   5   3   3       98.08       92.53      2.04 o 
   6   3   3        0.01        1.12      0.60 o 
   7   3   3      152.58      158.85      3.91 o 
   8   3   3      160.28      167.56      4.66 o 
   9   3   3      255.04      257.03     20.65 o 
  10   3   3        5.14        5.62      1.30 o 
  -9   4   3       20.57       21.28      2.49 o 
  -8   4   3        0.01        0.00      0.59 o 
  -7   4   3        0.29        1.41      0.66 o 
  -6   4   3      140.40      152.46      3.98 o 
  -5   4   3        0.49        0.74      0.45 o 
  -4   4   3      400.54      414.37      9.94 o 
  -3   4   3      563.83      595.25      9.88 o 
  -2   4   3       24.32       22.56      0.85 o 
  -1   4   3       13.92       13.23      0.46 o 
   0   4   3      319.17      313.91      5.36 o 
   1   4   3      138.26      128.12      2.29 o 
   2   4   3        4.04        4.93      0.55 o 
   3   4   3        0.18        1.30      1.19 o 
   4   4   3       19.05       15.14      0.81 o 
   5   4   3      272.07      279.36      5.06 o 
   6   4   3      215.84      211.59      4.86 o 
   7   4   3       61.28       65.80      2.31 o 
   8   4   3       21.30       21.23      1.90 o 
   9   4   3       43.12       52.04      2.24 o 
  -9   5   3       17.60       14.71      1.50 o 
  -8   5   3       18.35       19.26      1.36 o 
  -7   5   3       12.47       10.32      0.97 o 
  -6   5   3      355.63      357.21      6.89 o 
  -5   5   3       60.69       66.51      1.90 o 
  -4   5   3        5.70        6.00      0.68 o 
  -3   5   3      336.94      347.39      6.18 o 
  -2   5   3       13.79       10.94      0.75 o 
  -1   5   3       11.58       11.18      0.59 o 
   0   5   3      262.99      259.51      4.12 o 
   1   5   3       86.79       95.13      2.54 o 
   2   5   3      329.04      352.00      5.54 o 
   3   5   3        3.84        3.84      0.53 o 
   4   5   3      106.27      109.40      2.94 o 
   5   5   3       64.23       61.44      2.90 o 
   6   5   3       58.80       64.63      2.26 o 
   7   5   3       15.18       13.02      1.26 o 
   8   5   3       24.21       23.95      1.99 o 
  -7   6   3        0.02        0.00      1.05 o 
  -6   6   3       28.14       29.04      1.78 o 
  -5   6   3        9.54        9.91      1.17 o 
  -4   6   3       22.92       21.71      2.17 o 
  -3   6   3       83.60       79.97      2.58 o 
  -2   6   3       34.17       34.96      1.71 o 
  -1   6   3       14.64       15.00      1.00 o 
   0   6   3        8.47        6.80      0.74 o 
   1   6   3      191.97      191.88      3.46 o 
   2   6   3       22.66       27.46      1.37 o 
   3   6   3      597.17      606.43     10.62 o 
   4   6   3       15.07       14.03      1.23 o 
   5   6   3       33.21       32.55      1.75 o 
   6   6   3        0.55        0.30      0.84 o 
   7   6   3        3.29        1.74      0.88 o 
  -6   7   3       18.89       16.45      2.24 o 
  -5   7   3       11.90       12.85      1.82 o 
  -4   7   3        2.02        1.98      0.88 o 
  -3   7   3       12.40       14.44      1.29 o 
  -2   7   3        0.01        0.17      0.64 o 
  -1   7   3        1.06        0.95      0.63 o 
   0   7   3       11.35        6.93      0.98 o 
   1   7   3        7.68        5.33      0.92 o 
   2   7   3       12.78       13.26      1.22 o 
   3   7   3       39.32       42.51      2.07 o 
   4   7   3        1.13        3.45      0.71 o 
   5   7   3       19.26       17.36      1.27 o 
  -3   8   3        0.62        0.32      1.20 o 
  -2   8   3       61.71       64.21      3.39 o 
  -1   8   3        5.30        7.68      1.53 o 
   0   8   3       30.55       34.10      2.49 o 
   1   8   3       11.30        8.76      1.76 o 
   2   8   3        8.50       11.72      2.40 o 
 -11   0   4       65.08       71.31      3.34 o 
 -10   0   4       12.64       15.67      1.64 o 
  -9   0   4        1.33        3.42      0.96 o 
  -8   0   4      712.18      698.27     16.47 o 
  -7   0   4       63.10       56.84      2.26 o 
  -6   0   4      151.75      155.38      4.30 o 
  -5   0   4      136.64      152.91      4.08 o 
  -4   0   4      324.31      216.77      7.52 o 
  -3   0   4      223.18      213.70      5.09 o 
  -2   0   4      495.85      516.81     11.55 o 
  -1   0   4        2.31        2.24      0.34 o 
   0   0   4     3972.05     3721.46     96.94 o 
   1   0   4       98.83       67.08      2.56 o 
   2   0   4     2543.17     2663.50     49.40 o 
   3   0   4     6826.76     6061.89    635.67 o 
   4   0   4     1028.54     1187.26     26.21 o 
   5   0   4      781.87      778.56     24.98 o 
   6   0   4      789.85      744.46     24.17 o 
   7   0   4      993.45      934.17     30.26 o 
   8   0   4        2.67        2.56      1.28 o 
   9   0   4       81.81       74.61      4.32 o 
  10   0   4      218.05      242.87      9.93 o 
 -11   1   4       22.72       18.35      1.57 o 
 -10   1   4        1.85        4.66      0.92 o 
  -9   1   4      139.20      118.56      2.84 o 
  -8   1   4       66.54       73.88      2.06 o 
  -7   1   4      139.19      134.47      2.88 o 
  -6   1   4       70.19       54.65      2.38 o 
  -5   1   4      609.67      467.75    148.47 o 
  -4   1   4     2275.66     2515.22     38.64 o 
  -3   1   4     1542.81     1491.38     60.53 o 
  -2   1   4      543.41      497.00     12.37 o 
  -1   1   4     1030.97      982.45     13.69 o 
   0   1   4     4645.22     4717.79     55.60 o 
   1   1   4     4594.29     4617.44     64.08 o 
   2   1   4     2525.95     2498.33     45.06 o 
   3   1   4     1069.64      927.80    133.46 o 
   4   1   4        9.62       24.37      1.18 o 
   5   1   4      465.68      513.09      9.82 o 
   6   1   4      368.44       72.74    186.35 o 
   7   1   4       71.97       69.20      3.52 o 
   8   1   4      675.78      678.93     16.12 o 
   9   1   4       48.42       47.12      6.32 o 
  10   1   4        3.62        3.17      1.07 o 
 -10   2   4       17.31       18.80      1.54 o 
  -9   2   4        5.61        2.95      0.82 o 
  -8   2   4      131.90      130.45      3.48 o 
  -7   2   4       47.71       49.78      1.54 o 
  -6   2   4       36.95       36.37      1.73 o 
  -5   2   4       18.21       22.32      1.76 o 
  -4   2   4      313.68      361.07      6.50 o 
  -3   2   4        1.23        0.12      0.28 o 
  -2   2   4      295.42      310.30      4.14 o 
  -1   2   4      154.34      143.74      2.47 o 
   0   2   4       62.36       63.23      1.50 o 
   1   2   4     1162.50     1226.75     26.66 o 
   2   2   4      101.20      106.69      2.31 o 
   3   2   4      638.99      709.36     23.55 o 
   4   2   4      202.50      234.98      4.98 o 
   5   2   4      331.13      335.57      5.82 o 
   6   2   4      441.67      454.24     13.05 o 
   7   2   4      153.57      148.52      4.73 o 
   8   2   4        1.36        3.17      0.96 o 
   9   2   4       68.75       73.90      8.25 o 
  10   2   4       49.35       57.70      2.82 o 
 -10   3   4       82.39       72.39      2.72 o 
  -9   3   4        6.29        5.09      0.94 o 
  -8   3   4       80.68       70.87      2.42 o 
  -7   3   4       99.51      101.78      2.88 o 
  -6   3   4       37.53       14.00      2.48 o 
  -5   3   4      213.72      227.88      5.61 o 
  -4   3   4       64.26       53.97      1.94 o 
  -3   3   4      721.06      740.40     12.00 o 
  -2   3   4       85.45       89.11      2.26 o 
  -1   3   4      159.96      162.43      2.54 o 
   0   3   4       43.26       53.97      1.20 o 
   1   3   4     1152.40     1215.34     17.35 o 
   2   3   4      163.43      170.57      2.81 o 
   3   3   4      171.46      196.22      4.17 o 
   4   3   4      227.23      219.96      3.99 o 
   5   3   4        0.27        0.10      0.39 o 
   6   3   4       89.21       97.74      2.28 o 
   7   3   4      345.12      346.45      9.55 o 
   8   3   4      151.71      140.33      3.66 o 
   9   3   4      158.89      166.25     15.05 o 
  10   3   4       66.01       64.70      5.44 o 
  -9   4   4        7.29        5.14      1.29 o 
  -8   4   4       23.93       25.86      1.32 o 
  -7   4   4        8.23        7.18      0.81 o 
  -6   4   4        0.14        0.38      0.50 o 
  -5   4   4        1.69        2.71      0.52 o 
  -4   4   4       99.49      101.86      2.30 o 
  -3   4   4       80.52       85.59      1.94 o 
  -2   4   4       30.93       33.67      1.05 o 
  -1   4   4        8.30        7.77      0.44 o 
   0   4   4      113.88      108.10      2.15 o 
   1   4   4      110.62      117.19      2.14 o 
   2   4   4      510.87      569.01      8.49 o 
   3   4   4       95.99       85.02      1.90 o 
   4   4   4      164.54      177.19      3.41 o 
   5   4   4       18.03       19.26      0.97 o 
   6   4   4       23.17       24.43      1.16 o 
   7   4   4       43.44       44.36      1.85 o 
   8   4   4       12.11       15.53      1.32 o 
   9   4   4       11.29       13.58      1.35 o 
  -8   5   4       29.58       27.81      1.76 o 
  -7   5   4        1.34        1.21      0.93 o 
  -6   5   4       80.33       80.59      2.77 o 
  -5   5   4       15.08       11.65      1.10 o 
  -4   5   4       32.12       32.59      1.57 o 
  -3   5   4      291.57      305.46      6.59 o 
  -2   5   4      282.61      267.86      6.80 o 
  -1   5   4      121.83      121.76      2.52 o 
   0   5   4        0.70        1.46      0.64 o 
   1   5   4       17.40       16.73      0.91 o 
   2   5   4        0.56        1.34      0.37 o 
   3   5   4        1.06        1.11      0.39 o 
   4   5   4      102.95      106.42      2.40 o 
   5   5   4      144.96      155.33      4.97 o 
   6   5   4       22.24       22.01      1.35 o 
   7   5   4      244.84      239.50      5.62 o 
   8   5   4       19.23       19.74      1.51 o 
  -7   6   4        6.23        6.50      1.19 o 
  -6   6   4       18.49       12.66      1.38 o 
  -5   6   4        0.10        1.08      0.77 o 
  -4   6   4        0.23        0.00      0.61 o 
  -3   6   4       66.34       76.78      2.55 o 
  -2   6   4      126.62      126.24      3.64 o 
  -1   6   4       55.20       52.98      2.91 o 
   0   6   4        3.24        1.65      0.95 o 
   1   6   4      116.85      121.88      2.51 o 
   2   6   4        5.21        4.84      0.73 o 
   3   6   4        3.52        5.31      0.79 o 
   4   6   4       89.03       95.66      2.95 o 
   5   6   4        0.43        0.00      0.96 o 
   6   6   4        6.80        8.67      3.20 o 
   7   6   4       38.03       37.94      2.53 o 
  -6   7   4        0.70        0.00      0.89 o 
  -5   7   4       48.65       50.95      2.33 o 
  -4   7   4       16.15       18.69      1.53 o 
  -3   7   4        4.00        3.81      0.92 o 
  -2   7   4       82.86       84.69      2.46 o 
  -1   7   4       40.34       32.63      1.50 o 
   0   7   4       13.89       11.60      1.38 o 
   1   7   4        0.60        0.04      0.70 o 
   2   7   4       11.64        9.21      1.30 o 
   3   7   4        6.86        6.57      1.04 o 
   4   7   4        5.06        6.52      0.91 o 
   5   7   4       20.89       24.41      1.79 o 
  -2   8   4       17.89       14.29      1.80 o 
  -1   8   4        8.09        5.75      1.41 o 
   0   8   4        5.14        3.29      1.30 o 
   1   8   4       15.14        9.39      1.68 o 
   2   8   4       10.67        8.20      2.48 o 
 -11   1   5        1.52        0.85      0.83 o 
 -10   1   5        7.15        7.20      1.02 o 
  -9   1   5       99.73       99.37      2.54 o 
  -8   1   5       36.69       28.97      1.30 o 
  -7   1   5      150.60      148.49      3.12 o 
  -6   1   5      114.30      124.17      2.57 o 
  -5   1   5        6.07       15.42      0.73 o 
  -4   1   5      184.16      191.55      3.44 o 
  -3   1   5      522.35      545.41      8.85 o 
  -2   1   5     1550.44     1614.95     28.68 o 
  -1   1   5       16.29       14.19      0.69 o 
   0   1   5      254.29      220.18      5.11 o 
   1   1   5      412.47      399.46      5.76 o 
   2   1   5      136.72      138.84      2.22 o 
   3   1   5      116.93      110.79      1.87 o 
   4   1   5        5.90        8.07      0.50 o 
   5   1   5       88.86       72.02      1.68 o 
   6   1   5       54.88       24.03     31.94 o 
   7   1   5       12.26       10.90      1.25 o 
   8   1   5       80.57       76.61      3.00 o 
   9   1   5       19.30       21.03      1.75 o 
  10   1   5        9.70       14.73      1.70 o 
 -10   2   5       79.67       84.59      2.89 o 
  -9   2   5        0.03        0.00      0.67 o 
  -8   2   5        2.08        2.46      0.70 o 
  -7   2   5      442.52      437.39      7.53 o 
  -6   2   5       74.46       64.58      2.37 o 
  -5   2   5       55.97       55.31      2.00 o 
  -4   2   5      138.68      145.61      2.70 o 
  -3   2   5        5.51        0.83      0.22 o 
  -2   2   5      228.19      247.36      3.67 o 
  -1   2   5      376.69      389.69      6.29 o 
   0   2   5      332.58      290.45      5.57 o 
   1   2   5      571.73      487.82     22.99 o 
   2   2   5       21.24       29.78      0.88 o 
   3   2   5     1183.93     1346.32     30.63 o 
   4   2   5     1730.97     1700.23     26.83 o 
   5   2   5      384.49      412.82      8.13 o 
   6   2   5        5.20        3.96      0.74 o 
   7   2   5      197.22      199.86      6.36 o 
   8   2   5      169.31      161.61      7.60 o 
   9   2   5       22.58       23.95      1.87 o 
  10   2   5       17.84       19.58      2.00 o 
 -10   3   5        0.00        0.11      0.74 o 
  -9   3   5       87.80       94.62      3.00 o 
  -8   3   5        0.23        0.00      1.35 o 
  -7   3   5       10.75       13.59      1.13 o 
  -6   3   5        8.21        9.02      0.79 o 
  -5   3   5       12.91        4.76      0.88 o 
  -4   3   5      236.12      230.73      4.20 o 
  -3   3   5      494.16      540.44      8.93 o 
  -2   3   5     1101.62     1128.70     15.88 o 
  -1   3   5      225.94      198.37      3.52 o 
   0   3   5      164.37      161.24      3.51 o 
   1   3   5      382.71      364.27      5.50 o 
   2   3   5      374.24      367.71      5.59 o 
   3   3   5      147.98      139.28      3.17 o 
   4   3   5       22.32       23.98      0.86 o 
   5   3   5       91.46       91.41      2.87 o 
   6   3   5      185.65      192.85      3.80 o 
   7   3   5        5.62        5.39      0.89 o 
   8   3   5      100.92      102.77      2.98 o 
   9   3   5       17.21       14.70      2.32 o 
  -9   4   5       10.63       11.28      1.22 o 
  -8   4   5        3.62        2.76      0.82 o 
  -7   4   5      118.20      114.89      2.78 o 
  -6   4   5      186.18      180.95      3.74 o 
  -5   4   5       54.80       52.89      1.56 o 
  -4   4   5      144.04      135.94      2.82 o 
  -3   4   5      113.89      122.04      2.51 o 
  -2   4   5       22.25       25.43      0.83 o 
  -1   4   5       48.97       56.33      1.79 o 
   0   4   5      177.38      163.19      3.69 o 
   1   4   5       80.91       77.05      1.57 o 
   2   4   5      451.41      478.12      7.22 o 
   3   4   5        3.53        6.54      0.47 o 
   4   4   5      135.18      139.88      2.85 o 
   5   4   5      470.82      497.29      8.49 o 
   6   4   5       26.15       26.36      1.16 o 
   7   4   5       95.73       97.04      2.89 o 
   8   4   5       97.30       99.34      3.02 o 
   9   4   5       11.23       13.27      1.35 o 
  -8   5   5       14.68       15.77      1.75 o 
  -7   5   5      119.90      112.18      3.42 o 
  -6   5   5       27.51       28.61      1.66 o 
  -5   5   5        2.10        1.97      1.35 o 
  -4   5   5       11.18        9.66      1.04 o 
  -3   5   5        0.03        1.42      0.67 o 
  -2   5   5       31.98       34.15      1.57 o 
  -1   5   5       29.90       30.38      2.61 o 
   0   5   5        0.57        0.00      0.44 o 
   1   5   5        4.60        5.15      0.59 o 
   2   5   5       76.09       73.77      1.95 o 
   3   5   5        0.50        0.93      0.60 o 
   4   5   5        5.03        5.30      0.66 o 
   5   5   5        0.03        0.00      0.60 o 
   6   5   5        5.78        6.33      0.89 o 
   7   5   5        0.02        0.00      0.76 o 
   8   5   5        0.01        0.00      0.88 o 
  -7   6   5        0.42        0.00      0.91 o 
  -6   6   5       55.37       54.57      2.40 o 
  -5   6   5       11.05       12.11      1.29 o 
  -4   6   5        0.35        0.00      0.69 o 
  -3   6   5       89.91       89.04      3.05 o 
  -2   6   5       10.17        9.45      1.04 o 
  -1   6   5       21.96       20.97      1.32 o 
   0   6   5        1.91        1.33      0.54 o 
   1   6   5       14.88       11.46      0.95 o 
   2   6   5       69.74       70.50      2.04 o 
   3   6   5        3.49        3.63      0.82 o 
   4   6   5        3.50        4.31      0.86 o 
   5   6   5        8.72        7.02      1.30 o 
   6   6   5        2.46        3.23      1.18 o 
   7   6   5       10.61        9.77      1.76 o 
  -5   7   5       61.37       65.33      2.65 o 
  -4   7   5        4.03        4.11      0.98 o 
  -3   7   5        6.98        4.64      0.98 o 
  -2   7   5      104.41      108.18      3.29 o 
  -1   7   5       44.18       45.54      1.73 o 
   0   7   5        0.00        0.00      0.66 o 
   1   7   5       27.14       28.51      2.49 o 
   2   7   5        1.33        4.30      0.95 o 
   3   7   5        5.20        8.82      1.59 o 
   4   7   5        3.73        4.71      0.98 o 
   5   7   5        2.66        2.72      1.02 o 
  -2   8   5       13.33       12.66      1.38 o 
  -1   8   5       27.09       20.85      1.63 o 
   0   8   5        1.74        2.49      0.96 o 
   1   8   5        2.35        0.00      1.00 o 
 -11   0   6        2.08        1.60      1.60 o 
 -10   0   6       25.80       21.48      1.75 o 
  -9   0   6      225.62      219.84     12.65 o 
  -8   0   6       16.76       15.35      1.41 o 
  -7   0   6       18.49       16.01      1.30 o 
  -6   0   6      834.90      820.49     18.68 o 
  -5   0   6      287.62      278.75      6.91 o 
  -4   0   6        3.10        6.83      0.68 o 
  -3   0   6     1752.11     1862.10     57.64 o 
  -1   0   6     3276.32     3411.25    105.18 o 
   0   0   6      601.21      657.84     20.65 o 
   1   0   6     2364.92     2181.50     67.08 o 
   2   0   6      529.66      479.44     12.81 o 
   3   0   6      404.49      474.02      8.96 o 
   4   0   6     1049.70     1331.09     29.43 o 
   5   0   6      485.32      414.84      9.91 o 
   6   0   6      167.54      179.63      7.04 o 
   7   0   6       24.25       31.70      2.40 o 
   8   0   6      101.73       97.66      4.80 o 
   9   0   6       34.89       34.10      3.04 o 
  10   0   6       15.36       15.37      2.40 o 
 -10   1   6       33.52       36.98      1.84 o 
  -9   1   6        5.28        2.97      0.69 o 
  -8   1   6      358.95      312.93      5.78 o 
  -7   1   6      152.05      147.01      3.08 o 
  -6   1   6      297.37      276.51      4.98 o 
  -5   1   6      644.41      685.46     11.06 o 
  -4   1   6        0.69        6.09      0.58 o 
  -3   1   6      183.17      125.17      2.37 o 
  -2   1   6        3.80        2.82      0.34 o 
  -1   1   6     2528.59     2685.77     47.45 o 
   0   1   6       61.72       51.68      1.25 o 
   1   1   6      195.37      240.45      4.04 o 
   2   1   6      554.94      532.07      7.68 o 
   3   1   6        0.58        1.89      0.27 o 
   4   1   6       73.72       83.40      1.80 o 
   5   1   6      876.39      903.48     16.67 o 
   6   1   6      833.88      827.72     15.46 o 
   7   1   6      291.47      288.24      7.53 o 
   8   1   6        2.27        1.84      0.91 o 
   9   1   6      270.56      253.39      8.08 o 
  10   1   6       55.46       62.12      2.94 o 
 -10   2   6       10.48       11.47      1.23 o 
  -9   2   6       19.89       21.23      1.53 o 
  -8   2   6        0.03        0.00      0.58 o 
  -7   2   6       28.71       28.98      1.18 o 
  -6   2   6       81.52       64.20     15.47 o 
  -5   2   6      279.85      283.18      5.66 o 
  -4   2   6        0.22        0.65      0.28 o 
  -3   2   6      469.16      447.19     17.97 o 
  -2   2   6        6.30        8.49      0.51 o 
  -1   2   6      116.29      138.04      2.91 o 
   0   2   6       42.30       39.51      0.87 o 
   1   2   6      189.88      170.33      3.41 o 
   2   2   6      398.59      392.42      6.40 o 
   3   2   6      283.70      308.46      7.52 o 
   4   2   6      131.80       70.92     57.75 o 
   5   2   6       27.94       23.81      8.10 o 
   6   2   6      112.20      125.97      4.88 o 
   7   2   6        2.31        3.43      0.77 o 
   8   2   6        0.60        0.01      0.88 o 
   9   2   6        5.01        6.71      1.18 o 
  10   2   6        1.09        0.30      1.68 o 
 -10   3   6        0.08        0.00      0.77 o 
  -9   3   6        5.96        4.72      0.89 o 
  -8   3   6        1.45        0.55      0.63 o 
  -7   3   6      242.74      222.13      5.10 o 
  -6   3   6      109.86      106.73      2.84 o 
  -5   3   6       63.95       65.32      3.52 o 
  -4   3   6       55.03       55.60      1.62 o 
  -3   3   6      419.26      481.66      7.08 o 
  -2   3   6       49.12       55.55      0.97 o 
  -1   3   6       55.84       53.29      1.99 o 
   0   3   6       54.94       60.23      1.72 o 
   1   3   6      248.59      253.31      4.33 o 
   2   3   6       95.59      101.38      1.89 o 
   3   3   6      141.50      153.07      2.98 o 
   4   3   6      276.52      287.19      5.11 o 
   5   3   6      192.10      198.86      3.80 o 
   6   3   6       95.38      101.23      2.96 o 
   7   3   6       36.67       32.63      1.34 o 
   8   3   6        3.94        1.40      0.80 o 
   9   3   6        5.56        6.19      1.30 o 
  -9   4   6       26.29       30.23      2.32 o 
  -8   4   6        0.53        0.65      0.96 o 
  -7   4   6        0.31        0.40      0.57 o 
  -6   4   6       53.84       53.09      1.71 o 
  -5   4   6       25.28       28.31      1.18 o 
  -4   4   6        7.00        6.90      0.58 o 
  -3   4   6       99.93       98.93      2.16 o 
  -2   4   6      102.23       96.57      3.24 o 
  -1   4   6      139.16      144.42      3.45 o 
   0   4   6      176.86      179.48      4.00 o 
   1   4   6       58.84       55.89      1.25 o 
   2   4   6       48.29       50.71      1.21 o 
   3   4   6       37.05       40.17      1.08 o 
   4   4   6        4.26        4.63      0.55 o 
   5   4   6      422.43      415.46      7.25 o 
   6   4   6       16.56       14.89      0.97 o 
   7   4   6       19.45       20.84      1.17 o 
   8   4   6       44.19       42.31      1.97 o 
   9   4   6       14.08       14.92      1.84 o 
  -8   5   6        3.52        4.50      1.07 o 
  -7   5   6        1.91        0.31      0.81 o 
  -6   5   6        6.17        6.94      1.08 o 
  -5   5   6       12.03       11.89      1.20 o 
  -4   5   6      109.23      110.99      3.17 o 
  -3   5   6      118.10      125.10      3.37 o 
  -2   5   6      155.59      159.97      6.03 o 
  -1   5   6      442.13      446.30      9.07 o 
   0   5   6      220.13      215.72      4.83 o 
   1   5   6       13.91       12.27      0.85 o 
   2   5   6      219.16      220.93      4.32 o 
   3   5   6      232.64      240.37      4.63 o 
   4   5   6      115.19      122.30      2.77 o 
   5   5   6       12.92       11.44      1.41 o 
   6   5   6        7.52        6.90      1.30 o 
   7   5   6        7.07        9.35      3.44 o 
   8   5   6        0.04        0.00      2.00 o 
  -7   6   6        3.01        2.69      1.01 o 
  -6   6   6       14.82       14.88      1.48 o 
  -5   6   6       19.46       16.87      1.44 o 
  -4   6   6       48.87       43.54      2.00 o 
  -3   6   6      245.48      233.23      5.51 o 
  -2   6   6        0.71        0.00      0.63 o 
  -1   6   6       16.63       13.74      1.17 o 
   0   6   6        0.26        0.00      0.52 o 
   1   6   6        1.79        2.09      0.62 o 
   2   6   6        0.42        1.70      0.61 o 
   3   6   6        0.20        1.60      0.98 o 
   4   6   6       57.74       59.88      2.80 o 
   5   6   6       55.37       53.19      3.60 o 
   6   6   6       79.69       75.47      5.20 o 
  -5   7   6        2.13        1.54      0.98 o 
  -4   7   6       29.10       30.49      1.90 o 
  -3   7   6       12.74       13.23      1.32 o 
  -2   7   6        4.37        4.75      0.94 o 
  -1   7   6       20.16       19.17      1.26 o 
   0   7   6       48.25       50.10      1.81 o 
   1   7   6        6.74        6.37      1.04 o 
   2   7   6       47.01       43.01      2.05 o 
   3   7   6       22.82       24.93      2.72 o 
   4   7   6        2.39        1.22      1.12 o 
   5   7   6        3.12        1.56      2.72 o 
  -1   8   6       12.53       10.48      1.79 o 
   0   8   6        2.95        2.76      0.95 o 
 -10   1   7        2.47        2.28      0.86 o 
  -9   1   7       42.67       41.25      1.87 o 
  -8   1   7       22.79       19.65      1.07 o 
  -7   1   7       44.71       37.74      1.34 o 
  -6   1   7        3.77        3.89      0.52 o 
  -5   1   7      346.85      337.07      5.80 o 
  -4   1   7      471.83      478.32     26.54 o 
  -3   1   7        0.13        0.34      0.28 o 
  -2   1   7      884.81      865.27     13.61 o 
  -1   1   7       60.88       64.28      2.50 o 
   0   1   7      715.45      720.92     16.02 o 
   1   1   7      403.19      399.82      5.84 o 
   2   1   7        0.04        1.39      0.36 o 
   3   1   7      511.91      498.55      7.31 o 
   4   1   7       67.94       63.26      1.39 o 
   5   1   7        3.03        2.24      0.69 o 
   6   1   7       88.47       82.78      2.37 o 
   7   1   7       80.84       76.26      2.89 o 
   8   1   7       11.53       12.15      1.36 o 
   9   1   7        0.46        0.00      0.84 o 
  10   1   7       29.47       28.09      2.09 o 
 -10   2   7        6.72        6.60      1.07 o 
  -9   2   7       20.86       17.25      1.38 o 
  -8   2   7      150.78      143.92      3.78 o 
  -7   2   7       18.75       14.87      1.15 o 
  -6   2   7       55.91       47.12      1.39 o 
  -5   2   7      391.33      366.09      7.33 o 
  -4   2   7        0.69        3.23      0.41 o 
  -3   2   7        2.33        2.67      0.42 o 
  -2   2   7     1806.07     1822.63     28.51 o 
  -1   2   7      938.60      938.70     13.26 o 
   0   2   7     2203.97     2387.85     37.32 o 
   1   2   7      175.85      185.73      2.93 o 
   2   2   7      989.53      893.61     19.58 o 
   3   2   7       18.91       26.43      0.71 o 
   4   2   7       48.34       42.68      1.39 o 
   5   2   7       41.52       21.03      7.40 o 
   6   2   7      286.55      270.05      4.98 o 
   7   2   7       14.77       15.10      0.97 o 
   8   2   7        6.15        5.80      1.13 o 
   9   2   7       48.25       44.89      3.04 o 
 -10   3   7       29.20       29.85      1.81 o 
  -9   3   7       46.99       47.05      2.08 o 
  -8   3   7       24.30       21.84      1.46 o 
  -7   3   7      104.08       90.30      2.68 o 
  -6   3   7      134.16      139.94      3.48 o 
  -5   3   7      295.39      299.62     15.85 o 
  -4   3   7      297.12      330.28      7.82 o 
  -3   3   7      554.38      513.88      7.42 o 
  -2   3   7      345.93      301.68      5.22 o 
  -1   3   7        2.15        2.53      0.35 o 
   0   3   7     1811.76     1815.80     33.26 o 
   1   3   7      882.60      868.61     13.90 o 
   2   3   7       53.73       65.45      1.35 o 
   3   3   7      875.18      794.19     26.66 o 
   4   3   7      148.28      143.47      2.99 o 
   5   3   7       19.38       14.63      0.89 o 
   6   3   7      233.67      224.82      4.34 o 
   7   3   7      151.31      153.32      3.30 o 
   8   3   7       46.34       44.49      2.32 o 
   9   3   7        0.52        1.60      1.02 o 
  -9   4   7        1.37        0.00      1.12 o 
  -8   4   7       25.22       27.03      2.21 o 
  -7   4   7        1.99        1.08      0.96 o 
  -6   4   7       67.09       61.00      2.21 o 
  -5   4   7       51.93       50.77      1.97 o 
  -4   4   7       22.35       20.30      1.32 o 
  -3   4   7       72.94       67.96      2.28 o 
  -2   4   7     1074.01     1086.57     20.46 o 
  -1   4   7       49.49       46.74      1.69 o 
   0   4   7      131.74      147.26      3.45 o 
   1   4   7      229.83      226.07      4.32 o 
   2   4   7        9.49        6.12      0.57 o 
   3   4   7      101.77      100.76      2.29 o 
   4   4   7        3.86        5.01      0.56 o 
   5   4   7       85.12       83.33      2.11 o 
   6   4   7       26.14       25.84      1.90 o 
   7   4   7       22.30       23.02      1.71 o 
   8   4   7       11.71       10.26      2.80 o 
  -8   5   7        0.01        0.76      1.07 o 
  -7   5   7        9.81        7.76      1.17 o 
  -6   5   7      175.72      173.51      4.56 o 
  -5   5   7        3.35        3.52      0.87 o 
  -4   5   7        3.77        3.26      0.86 o 
  -3   5   7      300.76      297.97      6.56 o 
  -2   5   7        3.70        6.88      0.89 o 
  -1   5   7        0.84        1.87      0.65 o 
   0   5   7      192.40      179.66      4.21 o 
   1   5   7      152.65      149.41      3.23 o 
   2   5   7       74.57       80.92      2.11 o 
   3   5   7      120.18      114.72      2.64 o 
   4   5   7       12.73       11.07      1.04 o 
   5   5   7       96.93       92.94      4.28 o 
   6   5   7       61.98       54.79      2.96 o 
   7   5   7       13.98       13.70      1.58 o 
  -7   6   7        0.42        0.30      0.98 o 
  -6   6   7        2.36        2.55      1.01 o 
  -5   6   7        7.91        8.24      1.17 o 
  -4   6   7        0.05        0.09      0.78 o 
  -3   6   7       82.79       81.55      2.74 o 
  -2   6   7       14.61       11.09      1.14 o 
  -1   6   7        0.02        0.00      0.63 o 
   0   6   7        1.24        0.24      0.55 o 
   1   6   7       66.22       64.52      1.97 o 
   2   6   7       20.83       23.06      1.26 o 
   3   6   7       26.56       20.58      2.00 o 
   4   6   7       18.61       16.63      2.72 o 
   5   6   7       14.66       10.43      1.58 o 
   6   6   7       12.29       11.32      2.56 o 
  -5   7   7        3.85        3.33      1.10 o 
  -4   7   7        2.70        1.39      0.87 o 
  -3   7   7        0.25        0.38      0.82 o 
  -2   7   7        0.37        0.00      0.73 o 
  -1   7   7       34.58       29.15      1.49 o 
   0   7   7        3.21        4.94      0.97 o 
   1   7   7        0.26        0.00      1.15 o 
   2   7   7       18.48       18.77      1.87 o 
   3   7   7        7.84        9.10      1.41 o 
   4   7   7       77.09       82.90      4.00 o 
 -10   0   8       67.58       76.29      3.28 o 
  -9   0   8       50.58       50.82      2.55 o 
  -8   0   8       12.25       14.70      2.08 o 
  -7   0   8       54.77       52.55      2.26 o 
  -6   0   8      146.81      135.90      4.02 o 
  -5   0   8      394.16      374.05      9.06 o 
  -4   0   8      680.75      658.66     15.06 o 
  -3   0   8      411.92      500.70     11.55 o 
  -2   0   8      977.18     1185.60     26.21 o 
  -1   0   8     7756.64     8300.77    179.30 o 
   0   0   8     3219.74     3412.30     73.81 o 
   1   0   8     2914.80     3229.85     69.96 o 
   2   0   8       78.07       82.47      1.88 o 
   3   0   8     1329.76     1219.95     38.26 o 
   4   0   8      220.43      240.07      6.16 o 
   5   0   8       32.58       31.94      1.58 o 
   6   0   8      932.55      882.62     28.66 o 
   7   0   8      605.01      548.02     18.57 o 
   8   0   8       39.44       32.98      2.88 o 
   9   0   8       32.13       30.10      2.72 o 
 -10   1   8        8.54       12.41      1.29 o 
  -9   1   8       33.88       33.96      1.72 o 
  -8   1   8      109.11       89.21      2.30 o 
  -7   1   8      196.70      197.27      3.92 o 
  -6   1   8       58.44       54.35      1.54 o 
  -5   1   8      125.78      139.47      2.82 o 
  -4   1   8      653.24      710.25     11.41 o 
  -3   1   8       95.87      116.63      2.29 o 
  -2   1   8     1455.82     1539.66     33.79 o 
  -1   1   8     2251.25     2246.68     34.56 o 
   0   1   8       40.14       47.90      2.00 o 
   1   1   8     1312.14     1247.65     60.63 o 
   2   1   8     2492.66     2560.39     40.01 o 
   3   1   8       57.25       52.28      1.17 o 
   4   1   8     1317.59     1106.78    155.23 o 
   5   1   8      338.02      358.27      7.18 o 
   6   1   8      119.43       97.11      2.67 o 
   7   1   8      351.18      323.12      8.37 o 
   8   1   8       73.87       75.75      3.06 o 
   9   1   8        1.34        0.08      0.91 o 
 -10   2   8       42.36       51.40      2.26 o 
  -9   2   8       15.56       13.50      1.25 o 
  -8   2   8       23.21       19.29      1.34 o 
  -7   2   8        8.14        6.41      0.86 o 
  -6   2   8       42.31       43.94      1.39 o 
  -5   2   8      139.93      112.74     15.54 o 
  -4   2   8       49.30       38.62      8.37 o 
  -3   2   8      163.58      205.72      3.69 o 
  -2   2   8      933.93      994.01     21.18 o 
  -1   2   8     2324.12     2531.76     45.00 o 
   0   2   8      480.09      499.66      7.25 o 
   1   2   8      101.88      124.20      2.09 o 
   2   2   8      589.48      596.28      7.94 o 
   3   2   8        2.18        1.51      0.32 o 
   4   2   8       13.14        8.39      2.03 o 
   5   2   8       60.74       62.41      1.68 o 
   6   2   8      289.87      284.12      5.20 o 
   7   2   8      219.19      217.99      4.99 o 
   8   2   8       21.69       21.44      1.81 o 
   9   2   8        7.01        6.13      1.23 o 
  -9   3   8       15.25       16.50      1.38 o 
  -8   3   8       26.57       29.88      1.64 o 
  -7   3   8       23.47       19.93      1.57 o 
  -6   3   8       12.64       12.07      1.03 o 
  -5   3   8       15.90       16.18      1.03 o 
  -3   3   8       44.91       47.94      1.69 o 
  -2   3   8      276.39      286.72      5.74 o 
  -1   3   8       22.15       16.62      7.52 o 
   0   3   8      246.23      244.04      4.98 o 
   1   3   8       15.57       17.45      0.65 o 
   2   3   8      188.74      201.46      4.25 o 
   3   3   8        6.14        5.51      0.55 o 
   4   3   8       13.40       15.46      1.20 o 
   5   3   8       23.81       17.46      1.01 o 
   6   3   8      101.11       93.99      2.32 o 
   7   3   8        7.25        7.81      0.98 o 
   8   3   8       10.21        8.71      1.34 o 
   9   3   8       13.33       17.97      1.87 o 
  -9   4   8       14.18       14.21      3.36 o 
  -8   4   8      149.69      143.83      5.09 o 
  -7   4   8      191.09      182.94      5.89 o 
  -6   4   8        1.87        2.00      0.91 o 
  -5   4   8        3.63        3.47      0.83 o 
  -4   4   8      116.26      116.43      3.65 o 
  -3   4   8       80.25       85.83      2.57 o 
  -2   4   8      447.03      488.24      9.76 o 
  -1   4   8       19.86       15.09      1.08 o 
   0   4   8        9.50        8.02      0.80 o 
   1   4   8      152.48      165.26      3.39 o 
   2   4   8       68.12       73.10      2.26 o 
   3   4   8      216.45      207.98      4.01 o 
   4   4   8       29.98       29.70      1.40 o 
   5   4   8      116.98      115.77      3.13 o 
   6   4   8        1.90        0.56      0.58 o 
   7   4   8        1.49        1.53      0.69 o 
   8   4   8        3.40        4.80      1.76 o 
  -8   5   8       17.38       21.41      2.15 o 
  -7   5   8       24.37       21.57      1.66 o 
  -6   5   8       24.47       25.33      1.66 o 
  -5   5   8        0.65        0.78      0.80 o 
  -4   5   8        6.64        4.81      1.05 o 
  -3   5   8       37.23       46.82      1.90 o 
  -2   5   8       72.78       76.40      3.44 o 
  -1   5   8        6.86        7.14      0.86 o 
   0   5   8       35.02       39.36      1.66 o 
   1   5   8      171.14      173.74      3.65 o 
   2   5   8       22.26       22.85      1.16 o 
   3   5   8        4.69        4.72      0.80 o 
   4   5   8      204.78      201.03      4.73 o 
   5   5   8      197.62      205.71      4.25 o 
   6   5   8        4.58        4.93      1.30 o 
   7   5   8       41.49       35.00      2.64 o 
  -6   6   8        0.32        0.23      0.89 o 
  -5   6   8       16.20       15.25      1.45 o 
  -4   6   8       74.00       75.88      2.71 o 
  -3   6   8       88.61       92.73      3.02 o 
  -2   6   8       32.38       29.72      1.63 o 
  -1   6   8      103.08       96.52      2.92 o 
   0   6   8       23.53       23.42      1.28 o 
   1   6   8       19.51       15.51      1.05 o 
   2   6   8      135.55      134.84      4.48 o 
   3   6   8        2.69        3.21      0.85 o 
   4   6   8       32.02       33.56      2.30 o 
   5   6   8        0.03        0.00      0.75 o 
   6   6   8        0.48        0.00      1.12 o 
  -4   7   8        1.01        0.16      0.95 o 
  -3   7   8        5.75        7.24      1.92 o 
  -2   7   8       31.09       31.69      1.82 o 
  -1   7   8       20.13       19.05      1.30 o 
   0   7   8       10.76       12.28      1.09 o 
   1   7   8        9.77        9.65      1.19 o 
   2   7   8       37.54       38.69      2.50 o 
   3   7   8       13.39       11.83      1.64 o 
   4   7   8      161.66      156.57      5.45 o 
 -10   1   9        6.40        9.23      1.17 o 
  -9   1   9        0.45        0.85      0.74 o 
  -8   1   9        0.78        0.00      0.46 o 
  -7   1   9       94.89       79.74      2.08 o 
  -6   1   9      263.17      242.95      4.54 o 
  -5   1   9        2.63        3.08      0.54 o 
  -4   1   9       61.40       59.67      1.51 o 
  -3   1   9        2.03        0.70      0.39 o 
  -2   1   9        2.17        2.71      0.39 o 
  -1   1   9      301.73      327.09      5.50 o 
   0   1   9      109.21       87.80      1.83 o 
   1   1   9       85.78       80.67      9.61 o 
   2   1   9      153.06      141.70      2.43 o 
   3   1   9      131.21      132.17      2.32 o 
   4   1   9       13.59       14.04      1.63 o 
   5   1   9      248.09      223.62      8.52 o 
   6   1   9      266.79      243.30      5.33 o 
   7   1   9        0.02        0.56      0.73 o 
   8   1   9       92.20       85.77      3.34 o 
   9   1   9       32.28       29.54      2.03 o 
 -10   2   9       21.62       26.51      1.90 o 
  -9   2   9       27.97       29.23      1.69 o 
  -8   2   9        1.92        0.46      0.66 o 
  -7   2   9      406.22      399.02     10.51 o 
  -6   2   9      268.23      270.31      6.29 o 
  -5   2   9       48.02       47.83      1.40 o 
  -4   2   9      270.43      253.32      6.15 o 
  -3   2   9      654.46      492.33    108.07 o 
  -2   2   9        3.62        2.50      0.36 o 
  -1   2   9        0.48        1.35      0.31 o 
   0   2   9     2208.23     2168.49     33.40 o 
   1   2   9      576.39      627.13     10.10 o 
   2   2   9      344.63      363.60      6.25 o 
   3   2   9      119.55      119.06      6.59 o 
   4   2   9      579.86      552.19      9.22 o 
   5   2   9      179.73      185.66      3.64 o 
   6   2   9       57.04       54.50      1.97 o 
   7   2   9      289.47      286.85      6.28 o 
   8   2   9       76.12       70.92      3.00 o 
   9   2   9        3.20        2.91      1.12 o 
  -9   3   9        0.33        0.32      1.02 o 
  -8   3   9       21.25       23.57      1.98 o 
  -7   3   9       51.68       45.06      2.44 o 
  -6   3   9      219.27      229.94      5.22 o 
  -5   3   9       81.39       74.03      2.21 o 
  -4   3   9       13.80       13.61      1.92 o 
  -3   3   9       16.17       15.38      6.22 o 
  -2   3   9       10.93        7.23      2.96 o 
  -1   3   9      500.15      506.68      9.72 o 
   0   3   9       98.19       87.98      2.19 o 
   1   3   9      105.13      109.91      2.64 o 
   2   3   9      294.06      290.56      5.95 o 
   3   3   9      287.44      286.25      5.87 o 
   4   3   9       28.04       29.73      1.15 o 
   5   3   9      752.28      731.61     12.17 o 
   6   3   9      729.47      733.45     14.27 o 
   7   3   9       10.61        9.98      1.08 o 
   8   3   9      237.40      233.26     11.05 o 
  -8   4   9       49.32       53.09      2.89 o 
  -7   4   9      197.91      199.15      6.28 o 
  -6   4   9      120.30      116.36      8.49 o 
  -5   4   9       16.96       19.64      1.42 o 
  -4   4   9      145.80      137.77      3.60 o 
  -3   4   9      307.79      304.80      6.59 o 
  -2   4   9       57.87       55.40      1.94 o 
  -1   4   9       78.28       71.32      2.18 o 
   0   4   9      632.57      612.94     11.95 o 
   1   4   9      416.28      422.52      8.43 o 
   2   4   9        4.62        2.92      0.57 o 
   3   4   9      505.42      497.04      9.97 o 
   4   4   9       21.66       20.12      1.25 o 
   5   4   9        1.28        2.41      0.77 o 
   6   4   9       36.81       39.98      1.81 o 
   7   4   9       58.29       56.72      2.64 o 
   8   4   9       92.07       83.73      4.96 o 
  -7   5   9       12.08       14.35      1.80 o 
  -6   5   9        1.57        0.11      0.79 o 
  -5   5   9       93.30       97.31      3.04 o 
  -4   5   9        2.88        1.95      0.86 o 
  -3   5   9        7.44        5.78      1.01 o 
  -2   5   9        1.14        2.04      0.77 o 
  -1   5   9       11.36       10.68      0.98 o 
   0   5   9        5.59        7.69      0.89 o 
   1   5   9        0.42        1.21      0.63 o 
   2   5   9        1.47        1.33      0.74 o 
   3   5   9       70.56       71.79      2.39 o 
   4   5   9        0.16        0.12      1.52 o 
   5   5   9      227.60      211.30      4.35 o 
   6   5   9      118.97      118.25      4.80 o 
   7   5   9       12.55       10.73      2.24 o 
  -6   6   9        2.50        1.25      0.96 o 
  -5   6   9        1.26        1.30      0.94 o 
  -4   6   9        3.58        1.71      0.94 o 
  -3   6   9       23.63       20.54      1.65 o 
  -2   6   9       13.25       11.09      1.14 o 
  -1   6   9       42.48       42.26      1.91 o 
   0   6   9        0.19        0.97      0.62 o 
   1   6   9       85.38       79.01      2.72 o 
   2   6   9       17.98       16.72      1.38 o 
   3   6   9       65.57       61.01      2.32 o 
   4   6   9        5.35        5.00      1.25 o 
   5   6   9        0.80        0.00      1.20 o 
  -4   7   9        0.66        0.00      1.43 o 
  -3   7   9        2.14        0.39      0.92 o 
  -2   7   9       19.78       20.36      1.56 o 
  -1   7   9       62.31       63.67      2.19 o 
   0   7   9        8.42        7.90      0.99 o 
   1   7   9       20.36       24.38      2.64 o 
   2   7   9       63.38       64.78      4.56 o 
   3   7   9        0.02        0.00      0.88 o 
 -10   0  10       24.26       27.22      3.04 o 
  -9   0  10       59.28       59.59      2.72 o 
  -8   0  10       85.08       89.10      3.28 o 
  -7   0  10      111.50       85.09      3.06 o 
  -6   0  10     3075.31     2970.09     64.98 o 
  -5   0  10     2450.29     2410.34     52.92 o 
  -4   0  10       33.97       39.74      1.75 o 
  -3   0  10      197.88      183.89      4.92 o 
  -2   0  10      921.70      931.09     20.94 o 
  -1   0  10      235.31      226.84      5.72 o 
   0   0  10      214.13      254.72      6.28 o 
   1   0  10     1409.25     1332.33     29.43 o 
   2   0  10       33.58       49.33      1.34 o 
   5   0  10      695.30      666.78     15.62 o 
   6   0  10      209.67      204.23      5.77 o 
   7   0  10        0.19        2.88      1.44 o 
   8   0  10      292.03      280.81     10.73 o 
   9   0  10       20.98       20.65      2.72 o 
 -10   1  10       25.27       34.86      1.88 o 
  -9   1  10       10.96        9.75      1.14 o 
  -8   1  10        4.81        2.56      0.74 o 
  -7   1  10        0.30        0.00      0.50 o 
  -6   1  10        0.47        7.33      0.94 o 
  -5   1  10      614.37      648.30     10.67 o 
  -4   1  10       88.46       81.66      1.92 o 
  -3   1  10       96.45       82.30      1.87 o 
  -2   1  10      378.80      363.69      6.16 o 
  -1   1  10       57.09       50.00      1.27 o 
   0   1  10      615.42      619.91     10.02 o 
   1   1  10      109.43      141.42      2.63 o 
   2   1  10     1090.56     1097.12     17.54 o 
   3   1  10      410.68      394.36      5.98 o 
   4   1  10        2.82        2.75      0.52 o 
   5   1  10        0.37        0.32      0.47 o 
   6   1  10      598.38      539.18     10.59 o 
   7   1  10     1056.82     1020.93     19.19 o 
   8   1  10       40.16       47.56      2.48 o 
   9   1  10      133.02      118.08      4.19 o 
  -9   2  10       23.66       21.56      1.55 o 
  -8   2  10       20.81       21.81      1.46 o 
  -7   2  10      188.24      178.67      4.40 o 
  -6   2  10     1129.52     1094.57     24.46 o 
  -5   2  10     1065.92     1072.55     17.06 o 
  -4   2  10      103.49      102.30      2.24 o 
  -3   2  10        3.54        2.03      0.40 o 
  -2   2  10      147.92      150.46      3.27 o 
  -1   2  10      260.65      263.29      6.55 o 
   0   2  10       23.92       32.46      0.93 o 
   1   2  10        0.25        0.36      0.32 o 
   2   2  10       38.33       38.11      1.44 o 
   3   2  10        0.52        0.00      0.32 o 
   4   2  10      219.26      208.62      3.53 o 
   5   2  10       71.01       68.14      2.15 o 
   6   2  10        3.33        3.31      0.77 o 
   7   2  10       59.84       61.14      2.19 o 
   8   2  10       14.09       13.91      2.88 o 
  -9   3  10       18.91       23.06      2.15 o 
  -8   3  10        0.72        1.01      0.96 o 
  -7   3  10       29.60       27.22      1.98 o 
  -6   3  10      110.62      112.05      4.02 o 
  -5   3  10       36.27       28.08      1.98 o 
  -4   3  10      223.82      234.55      6.56 o 
  -3   3  10       65.54       61.80      3.68 o 
  -2   3  10        0.75        0.66      0.46 o 
  -1   3  10      142.62      150.67      3.35 o 
   0   3  10      174.56      180.47      3.90 o 
   1   3  10      155.82      157.96      3.50 o 
   2   3  10      101.29       96.35     14.50 o 
   3   3  10       39.23       33.85      1.21 o 
   4   3  10       16.45       14.23      0.91 o 
   5   3  10       44.50       43.44      1.47 o 
   6   3  10       36.23       31.23      1.54 o 
   7   3  10       56.35       57.96      2.27 o 
   8   3  10       19.00       21.50      1.57 o 
  -8   4  10       28.97       28.94      2.26 o 
  -7   4  10      126.45      128.49      7.76 o 
  -6   4  10       46.45       45.37      2.55 o 
  -5   4  10       20.09       21.80      2.32 o 
  -4   4  10      225.50      237.45      5.48 o 
  -3   4  10      165.11      166.14      6.27 o 
  -2   4  10       42.29       40.15      1.69 o 
  -1   4  10       32.12       37.92      1.73 o 
   0   4  10       45.55       48.02      1.78 o 
   1   4  10      778.12      790.14     15.15 o 
   2   4  10        7.13        6.67      0.89 o 
   3   4  10       28.93       30.50      1.54 o 
   4   4  10        1.67        0.73      0.74 o 
   5   4  10       34.63       35.15      1.51 o 
   6   4  10       17.42       16.20      1.64 o 
   7   4  10       29.77       24.46      2.96 o 
  -7   5  10       64.27       76.84      3.67 o 
  -6   5  10       28.01       31.87      2.37 o 
  -5   5  10       22.08       21.78      1.58 o 
  -4   5  10        4.35        4.54      1.01 o 
  -3   5  10        0.05        0.79      0.70 o 
  -2   5  10        3.10        3.81      0.82 o 
  -1   5  10       27.14       27.63      1.47 o 
   0   5  10      355.51      365.98      7.70 o 
   1   5  10      123.72      129.49      3.57 o 
   2   5  10       58.47       64.77      2.36 o 
   3   5  10      177.85      178.88      4.45 o 
   4   5  10       35.92       37.10      2.95 o 
   5   5  10       38.11       34.88      1.75 o 
   6   5  10       18.13       20.33      2.72 o 
  -6   6  10        4.16        4.82      1.19 o 
  -5   6  10        5.80        4.93      1.11 o 
  -4   6  10       90.65       90.84      3.08 o 
  -3   6  10      128.73      139.07      4.43 o 
  -2   6  10       63.43       58.61      2.31 o 
  -1   6  10        1.17        1.20      0.80 o 
   0   6  10      117.70      128.59      3.74 o 
   1   6  10      183.12      183.83      4.69 o 
   2   6  10       67.83       71.43      3.33 o 
   3   6  10        0.76        0.00      0.77 o 
   4   6  10       64.81       63.28      3.05 o 
   5   6  10        8.20        9.03      2.00 o 
  -3   7  10        1.43        0.31      1.25 o 
  -2   7  10        1.03        0.62      1.06 o 
  -1   7  10       70.36       79.19      2.48 o 
   0   7  10       86.01       86.57      3.06 o 
   1   7  10        6.56        7.13      1.17 o 
   2   7  10       56.39       56.92      3.10 o 
  -9   1  11       13.65       13.18      1.29 o 
  -8   1  11       41.99       36.09      1.72 o 
  -7   1  11        2.87        2.21      0.60 o 
  -6   1  11       58.59       62.35      1.84 o 
  -5   1  11        0.85        1.73      0.68 o 
  -4   1  11      262.30      257.90      4.70 o 
  -3   1  11       30.90       35.83      1.17 o 
  -2   1  11      144.57      131.18      2.89 o 
  -1   1  11      236.94      228.30      4.13 o 
   0   1  11        0.18        0.35      0.34 o 
   1   1  11      699.18      701.11     13.05 o 
   2   1  11        0.51        2.05      0.49 o 
   3   1  11      175.08      146.57      8.81 o 
   4   1  11      361.81      340.31      6.04 o 
   5   1  11        4.21        4.75      0.70 o 
   6   1  11        2.88        2.08      0.74 o 
   7   1  11       56.50       58.87      2.33 o 
   8   1  11       94.54       92.10      3.51 o 
  -9   2  11       12.26       11.02      1.22 o 
  -8   2  11        1.00        1.24      0.73 o 
  -7   2  11      141.85      136.94      3.63 o 
  -6   2  11       40.80       47.63      1.95 o 
  -5   2  11      575.75      567.20      9.48 o 
  -4   2  11      933.64      924.22     14.84 o 
  -3   2  11       38.82       42.47      1.28 o 
  -2   2  11      351.79      243.10     75.91 o 
  -1   2  11      281.04      267.17      6.78 o 
   0   2  11        9.22        6.69      0.58 o 
   1   2  11       23.79       17.33      5.01 o 
   2   2  11     1160.41     1124.68     16.11 o 
   3   2  11       42.90       45.51      1.27 o 
   4   2  11       19.77       20.35      1.06 o 
   5   2  11      136.71      130.50      3.32 o 
   6   2  11      148.90      144.24      3.66 o 
   7   2  11       25.93       21.95      1.44 o 
   8   2  11        7.75       13.64      1.29 o 
  -9   3  11       13.91       15.21      1.92 o 
  -8   3  11       26.91       23.99      2.04 o 
  -7   3  11        9.32        9.04      1.41 o 
  -6   3  11       79.34       87.47      3.51 o 
  -5   3  11        6.87        8.00      1.34 o 
  -4   3  11      208.24      214.47      6.22 o 
  -3   3  11       19.56       21.23      2.93 o 
  -2   3  11       34.03       32.67      1.85 o 
  -1   3  11      165.07      163.37      3.77 o 
   0   3  11      321.91      323.13      6.61 o 
   1   3  11     1117.35     1123.90     20.67 o 
   2   3  11       23.71       27.29      1.17 o 
   3   3  11      794.26      795.89     15.33 o 
   4   3  11      786.27      785.67     15.21 o 
   5   3  11        0.51        0.00      0.77 o 
   6   3  11        1.47        2.61      0.96 o 
   7   3  11      110.74      119.58      4.19 o 
   8   3  11      259.38      256.74      7.47 o 
  -8   4  11       11.47       10.62      1.62 o 
  -7   4  11      106.32      100.17      4.07 o 
  -6   4  11       37.46       37.88      2.43 o 
  -5   4  11      352.92      345.42      9.33 o 
  -4   4  11      691.90      663.74     26.26 o 
  -3   4  11        0.97        0.04      0.70 o 
  -2   4  11      158.32      160.31      4.25 o 
  -1   4  11       84.64       74.22      2.27 o 
   0   4  11       30.35       28.07      1.42 o 
   1   4  11      144.02      157.92      4.92 o 
   2   4  11       44.75       44.16      1.97 o 
   3   4  11        0.83        1.43      0.70 o 
   4   4  11       13.59       17.60      1.26 o 
   5   4  11       43.01       41.13      2.19 o 
   6   4  11       64.37       72.09      5.68 o 
   7   4  11        0.53        0.00      0.91 o 
  -7   5  11       42.45       42.03      2.77 o 
  -6   5  11        1.20        0.00      1.02 o 
  -5   5  11       24.15       24.02      2.09 o 
  -4   5  11       12.01       13.38      1.64 o 
  -3   5  11       55.76       59.22      2.30 o 
  -2   5  11        8.29        6.34      0.98 o 
  -1   5  11       20.08       15.86      1.24 o 
   0   5  11      509.85      513.12     12.73 o 
   1   5  11      130.59      130.68      6.26 o 
   2   5  11        2.16        1.23      0.80 o 
   3   5  11      349.73      347.51      7.56 o 
   4   5  11      105.97      110.70      3.34 o 
   5   5  11        7.88        6.08      1.18 o 
   6   5  11       32.05       33.78      3.36 o 
  -5   6  11       40.74       37.47      2.13 o 
  -4   6  11       67.51       69.94      2.73 o 
  -3   6  11       64.43       70.63      2.70 o 
  -2   6  11        2.47        0.93      0.86 o 
  -1   6  11        0.92        1.44      1.02 o 
   0   6  11        5.50        5.72      1.02 o 
   1   6  11        3.06        3.42      1.02 o 
   2   6  11      130.31      135.23      3.89 o 
   3   6  11        1.43        2.26      0.95 o 
   4   6  11        7.96        5.61      1.41 o 
  -1   7  11       53.84       51.53      2.45 o 
   0   7  11       81.29       73.64      2.87 o 
  -9   0  12        5.10        8.97      1.92 o 
  -8   0  12        8.20        7.45      1.25 o 
  -7   0  12       47.12       43.60      2.21 o 
  -6   0  12      172.66      169.57      4.98 o 
  -5   0  12      332.53      348.54      8.83 o 
  -4   0  12       22.29       18.90      1.47 o 
  -3   0  12      974.38     1009.18     22.81 o 
  -2   0  12      123.09      139.53      4.02 o 
  -1   0  12     1236.87     1252.63     27.96 o 
   0   0  12      616.61      579.36     13.47 o 
   1   0  12        7.62        4.12      0.79 o 
   2   0  12      415.35      442.00     10.58 o 
   3   0  12     1758.47     1769.27     39.17 o 
   4   0  12      218.68      210.38      5.77 o 
   5   0  12      111.51      113.67      3.79 o 
   6   0  12       89.32       90.67      3.44 o 
   7   0  12       10.49       11.24      1.36 o 
   8   0  12        6.83        6.40      1.76 o 
  -9   1  12       47.67       60.14      2.40 o 
  -8   1  12       40.61       34.00      1.94 o 
  -7   1  12       52.40       52.00      1.69 o 
  -6   1  12       23.01       22.03      1.10 o 
  -5   1  12      487.13      509.69      8.66 o 
  -4   1  12       33.42       30.05      1.32 o 
  -3   1  12      167.77      182.83      3.58 o 
  -2   1  12      121.36      125.81      2.62 o 
  -1   1  12        9.46       15.01      0.81 o 
   0   1  12      444.07      455.23      7.64 o 
   1   1  12      685.16      662.69     12.43 o 
   2   1  12     2662.57     2589.92     46.27 o 
   3   1  12      389.21      401.04      6.92 o 
   4   1  12      371.32      338.76      6.06 o 
   5   1  12     1392.98     1343.11     21.39 o 
   6   1  12       52.61       55.78      1.78 o 
   7   1  12        3.23        6.07      0.98 o 
   8   1  12       65.96       79.40      3.34 o 
  -9   2  12        1.19        1.50      1.07 o 
  -8   2  12        9.64        9.77      1.36 o 
  -7   2  12        3.90        1.68      0.91 o 
  -6   2  12       24.46       25.49      1.80 o 
  -5   2  12      270.58      275.57      6.00 o 
  -4   2  12        9.65        8.78      0.79 o 
  -3   2  12      152.25      157.50      3.16 o 
  -2   2  12        6.43        8.86      0.64 o 
  -1   2  12      371.11      380.28      7.41 o 
   0   2  12      160.48      150.60      3.32 o 
   1   2  12        2.24        2.66      0.45 o 
   2   2  12      285.71      311.42      4.99 o 
   3   2  12       95.99      106.51      2.42 o 
   4   2  12       14.26       12.70      0.91 o 
   5   2  12       65.74       70.55      2.33 o 
   6   2  12        1.19        0.00      0.70 o 
   7   2  12        0.19        0.96      0.75 o 
   8   2  12        3.84        6.01      1.04 o 
  -8   3  12        1.62        2.65      1.07 o 
  -7   3  12       42.07       34.23      3.36 o 
  -6   3  12      118.45      110.16      4.56 o 
  -5   3  12        7.74        5.73      1.25 o 
  -4   3  12        6.50        6.09      1.30 o 
  -3   3  12       81.93       74.99      3.05 o 
  -2   3  12       17.21       15.86      1.08 o 
  -1   3  12      159.66      152.94      3.68 o 
   0   3  12       28.61       29.37      1.37 o 
   1   3  12      682.47      669.34     12.81 o 
   2   3  12      173.97      172.14      3.57 o 
   3   3  12      192.80      203.82      4.08 o 
   4   3  12       22.95       25.68      1.81 o 
   5   3  12       64.48       66.16      2.89 o 
   6   3  12      105.90       95.39      6.64 o 
   7   3  12       10.93       12.56      1.57 o 
  -7   4  12        0.00        0.00      0.96 o 
  -6   4  12        1.19        0.00      1.20 o 
  -5   4  12       73.50       67.40      3.16 o 
  -4   4  12      132.40      134.02      4.70 o 
  -3   4  12      142.12      133.98      4.58 o 
  -2   4  12       28.12       25.84      1.87 o 
  -1   4  12       12.07        9.31      0.96 o 
   0   4  12        0.65        1.17      0.67 o 
   1   4  12       27.19       27.81      1.92 o 
   2   4  12        0.52        0.00      0.67 o 
   3   4  12      293.11      285.42      6.37 o 
   4   4  12        1.70        3.84      1.02 o 
   5   4  12        6.42        3.45      0.87 o 
   6   4  12       85.21       82.67      5.60 o 
  -6   5  12        1.40        1.15      1.07 o 
  -5   5  12       46.38       53.23      2.94 o 
  -4   5  12       10.73        8.48      1.53 o 
  -3   5  12      180.41      189.23      4.73 o 
  -2   5  12       53.67       55.16      2.13 o 
  -1   5  12       62.79       57.74      3.20 o 
   0   5  12       65.48       65.35      2.94 o 
   1   5  12       68.27       63.60      2.43 o 
   2   5  12        1.86        2.86      0.95 o 
   3   5  12        2.61        3.68      1.13 o 
   4   5  12       76.39       81.11      2.73 o 
   5   5  12       28.33       31.15      2.14 o 
  -4   6  12       82.34       92.29      3.20 o 
  -3   6  12      140.86      146.29      5.74 o 
  -2   6  12        0.29        0.00      0.96 o 
  -1   6  12       54.49       56.19      2.82 o 
   0   6  12       19.23       17.36      1.47 o 
   1   6  12       20.01       19.51      1.57 o 
   2   6  12       56.84       68.94      2.64 o 
   3   6  12       55.22       53.47      2.83 o 
  -9   1  13       16.94       17.52      1.47 o 
  -8   1  13        5.88        7.66      1.04 o 
  -7   1  13        1.36        0.25      0.67 o 
  -6   1  13       86.12       82.13      2.18 o 
  -5   1  13       24.68       22.54      1.09 o 
  -4   1  13      366.32      363.98      6.44 o 
  -3   1  13       80.24       79.68      2.04 o 
  -2   1  13       92.64       97.61      2.25 o 
  -1   1  13        1.57        0.23      0.42 o 
   0   1  13        0.01        0.43      0.40 o 
   1   1  13        3.30        3.22      0.50 o 
   2   1  13       13.70       13.65      0.87 o 
   3   1  13      175.61      171.68      3.46 o 
   4   1  13        7.12        6.79      0.78 o 
   5   1  13       15.65       14.82      1.04 o 
   6   1  13      103.78       99.65      2.55 o 
   7   1  13        0.30        0.00      0.63 o 
  -8   2  13        0.81        0.00      0.79 o 
  -7   2  13       40.83       34.59      2.21 o 
  -6   2  13       27.24       26.78      1.92 o 
  -5   2  13        2.57        1.25      0.84 o 
  -4   2  13       15.63       13.02      1.69 o 
  -3   2  13        0.30        0.00      1.16 o 
  -2   2  13      219.93      226.57      5.01 o 
  -1   2  13      108.21      113.80      3.00 o 
   0   2  13      442.31      446.11      8.87 o 
   1   2  13      180.49      167.46      3.97 o 
   2   2  13       32.42       30.16      1.38 o 
   3   2  13      208.80      199.01      3.91 o 
   4   2  13      871.40      850.53     13.93 o 
   5   2  13       38.53       38.34      1.53 o 
   6   2  13      123.00      112.45      3.17 o 
   7   2  13      141.56      142.48      4.60 o 
  -8   3  13       23.79       30.49      2.32 o 
  -7   3  13        1.08        2.33      1.52 o 
  -6   3  13       55.78       58.73      2.89 o 
  -5   3  13        8.34        8.62      1.44 o 
  -4   3  13      466.96      477.07     12.05 o 
  -3   3  13       18.83       16.80      1.64 o 
  -2   3  13      343.05      346.57      7.23 o 
  -1   3  13        1.58        0.40      0.61 o 
   0   3  13        0.03        1.53      0.58 o 
   1   3  13       11.18       13.28      1.10 o 
   2   3  13        3.12        4.69      0.69 o 
   3   3  13      290.47      288.31      6.32 o 
   4   3  13       92.26       90.14      4.56 o 
   5   3  13       36.35       40.58      2.37 o 
   6   3  13      215.50      211.28      6.28 o 
   7   3  13        7.20       12.36      2.64 o 
  -7   4  13        0.65        0.17      1.07 o 
  -6   4  13        2.36        0.00      2.32 o 
  -5   4  13       63.28       60.13      4.56 o 
  -4   4  13        7.92        9.44      1.53 o 
  -3   4  13       14.99       12.81      1.64 o 
  -2   4  13       11.31       11.65      1.53 o 
  -1   4  13        8.98        9.67      1.41 o 
   0   4  13      274.08      287.37      6.27 o 
   1   4  13      172.03      164.43      5.15 o 
   2   4  13       11.83        9.50      1.04 o 
   3   4  13      223.98      222.27      7.12 o 
   4   4  13      202.14      195.54      5.88 o 
   5   4  13        0.03        0.00      0.75 o 
   6   4  13      207.11      210.63      6.88 o 
  -5   5  13      112.67      116.53      6.96 o 
  -4   5  13       22.08       21.68      2.09 o 
  -3   5  13       24.56       27.47      2.09 o 
  -2   5  13       32.39       28.02      2.48 o 
  -1   5  13        2.06        0.88      1.02 o 
   0   5  13        1.54        1.60      1.02 o 
   1   5  13       74.36       80.50      2.83 o 
   2   5  13        0.14        0.00      0.74 o 
   3   5  13       18.58       17.94      1.48 o 
   4   5  13       95.74       91.85      3.62 o 
  -3   6  13       74.96       77.34      3.62 o 
  -2   6  13       59.53       58.53      3.16 o 
  -1   6  13       12.85       13.12      1.75 o 
   0   6  13       17.85       15.86      1.53 o 
   1   6  13       45.28       41.70      2.14 o 
   2   6  13        3.26        3.24      1.07 o 
  -8   0  14        3.24        1.48      0.96 o 
  -7   0  14        8.67        9.24      1.25 o 
  -6   0  14       89.01       90.28      3.34 o 
  -5   0  14        5.63       11.54      1.30 o 
  -4   0  14       59.59       65.44      2.60 o 
  -3   0  14      771.40      755.42     17.60 o 
  -2   0  14        4.21        0.56      1.04 o 
  -1   0  14        0.49        2.69      1.92 o 
   0   0  14      549.68      529.17     12.56 o 
   1   0  14      734.09      750.86     17.32 o 
   2   0  14      347.66      310.96      7.92 o 
   3   0  14       77.52       74.88      6.24 o 
   4   0  14      297.29      283.20      7.53 o 
   5   0  14      777.35      727.87     17.26 o 
   6   0  14        0.65        1.21      0.84 o 
   7   0  14      223.20      218.42      6.51 o 
  -8   1  14       30.42       26.73      2.88 o 
  -7   1  14       17.58       22.30      1.46 o 
  -6   1  14       52.17       45.88      1.62 o 
  -5   1  14      289.50      293.26      5.46 o 
  -4   1  14       10.16       11.07      0.85 o 
  -3   1  14      877.37      908.42     14.73 o 
  -2   1  14        3.15        0.29      0.54 o 
  -1   1  14      167.94      177.51      3.54 o 
   0   1  14      100.11       82.53      2.20 o 
   1   1  14        0.57        1.42      0.49 o 
   2   1  14      255.59      248.65      4.68 o 
   3   1  14      633.04      625.05     10.46 o 
   4   1  14      101.94       96.90      2.44 o 
   5   1  14       62.49       66.95      2.02 o 
   6   1  14       23.85       26.86      1.38 o 
   7   1  14        3.84        4.22      1.04 o 
  -8   2  14        2.13        0.00      0.88 o 
  -7   2  14        2.61        6.76      1.25 o 
  -6   2  14        9.50        9.86      1.47 o 
  -5   2  14        0.95        0.00      0.79 o 
  -4   2  14      173.27      178.15      6.82 o 
  -3   2  14      221.39      227.89      6.36 o 
  -2   2  14        2.15        0.96      0.66 o 
  -1   2  14       85.65       81.46      2.46 o 
   0   2  14      143.04      146.53      3.63 o 
   1   2  14      221.69      223.17      5.02 o 
   2   2  14      175.61      167.87      4.06 o 
   3   2  14       14.32       12.40      1.10 o 
   4   2  14       57.67       63.56      2.25 o 
   5   2  14      106.62      101.61      3.05 o 
   6   2  14        9.14        8.32      1.36 o 
   7   2  14      114.67      112.55      4.24 o 
  -7   3  14        3.12        1.12      0.96 o 
  -6   3  14       23.51       17.37      1.81 o 
  -5   3  14        0.49        0.00      0.91 o 
  -4   3  14      160.89      162.30      8.08 o 
  -3   3  14        0.11        0.00      1.28 o 
  -2   3  14      314.37      307.42      8.37 o 
  -1   3  14        1.20        1.09      0.68 o 
   0   3  14        3.65        4.26      0.97 o 
   1   3  14      120.11      116.69      3.19 o 
   2   3  14      279.57      268.35      5.94 o 
   3   3  14      306.77      292.35      6.44 o 
   4   3  14      297.94      300.41      8.21 o 
   5   3  14       33.84       34.46      2.26 o 
   6   3  14       12.45       10.73      1.58 o 
  -6   4  14        3.70        3.76      1.23 o 
  -5   4  14        0.60        0.00      1.04 o 
  -4   4  14      106.23      103.34      4.02 o 
  -3   4  14        6.02        7.13      1.36 o 
  -2   4  14        3.66        4.96      1.25 o 
  -1   4  14      182.10      177.71      5.55 o 
   0   4  14        4.94        5.23      1.23 o 
   1   4  14        0.03        0.00      0.60 o 
   2   4  14        4.75        4.81      1.13 o 
   3   4  14        0.60        1.44      1.02 o 
   4   4  14       40.36       43.82      2.49 o 
   5   4  14       69.48       62.22      2.43 o 
  -5   5  14        2.53        0.62      2.80 o 
  -4   5  14       22.68       17.67      2.40 o 
  -3   5  14        1.84        2.45      1.23 o 
  -2   5  14       54.75       51.49      5.36 o 
  -1   5  14      145.89      142.26      6.80 o 
   0   5  14        7.34        6.32      1.30 o 
   1   5  14      132.23      133.62      4.43 o 
   2   5  14      152.01      157.64      5.08 o 
   3   5  14       94.02       99.85      6.00 o 
  -1   6  14        6.61        7.30      1.53 o 
   0   6  14        0.39        0.01      0.94 o 
  -8   1  15        0.29        0.00      1.68 o 
  -7   1  15       11.84       13.87      1.58 o 
  -6   1  15       17.44       17.43      1.64 o 
  -5   1  15        9.27        7.48      0.98 o 
  -4   1  15       92.68       93.47      2.40 o 
  -3   1  15       17.86       18.90      1.09 o 
  -2   1  15       86.81       89.33      2.23 o 
  -1   1  15      113.07      114.97      2.63 o 
   0   1  15       15.71       16.46      0.97 o 
   1   1  15       36.79       32.62      1.27 o 
   2   1  15       94.14       86.24      2.20 o 
   3   1  15       12.84       10.70      0.90 o 
   4   1  15        2.00        2.37      0.68 o 
   5   1  15        0.00        0.08      0.58 o 
   6   1  15       10.65       10.73      1.00 o 
  -7   2  15        0.51        0.08      0.91 o 
  -6   2  15       19.68       16.07      1.70 o 
  -5   2  15       18.57       21.69      1.81 o 
  -4   2  15       15.19       14.66      1.58 o 
  -3   2  15       26.94       24.37      1.47 o 
  -2   2  15      226.95      222.77      5.09 o 
  -1   2  15       72.82       72.85      2.36 o 
   0   2  15       12.72       13.71      1.48 o 
   1   2  15      279.41      267.56      5.91 o 
   2   2  15       92.78      106.42      3.02 o 
   3   2  15       35.25       34.49      1.66 o 
   4   2  15        6.94        7.00      0.98 o 
   5   2  15      175.57      188.67      4.78 o 
   6   2  15      142.28      142.66      4.86 o 
  -6   3  15       33.51       35.14      2.37 o 
  -5   3  15       32.71       27.42      2.04 o 
  -4   3  15      143.43      131.94      4.64 o 
  -3   3  15        2.48        1.62      1.00 o 
  -2   3  15       20.50       26.85      1.92 o 
  -1   3  15       32.81       33.85      1.62 o 
   0   3  15      132.89      135.85      3.63 o 
   1   3  15       20.16       21.23      1.41 o 
   2   3  15      144.74      137.55      3.69 o 
   3   3  15       51.27       47.60      2.37 o 
   4   3  15       24.29       26.37      1.92 o 
   5   3  15        8.26        5.41      1.23 o 
  -5   4  15       14.92       15.12      1.75 o 
  -4   4  15       44.58       43.47      2.66 o 
  -3   4  15        3.50        1.60      1.02 o 
  -2   4  15      116.23      115.45      4.30 o 
  -1   4  15       87.37       87.32      3.68 o 
   0   4  15       20.51       19.07      1.92 o 
   1   4  15      101.28      106.69      3.16 o 
   2   4  15       56.50       59.71      2.89 o 
   3   4  15       34.04       39.14      2.40 o 
   4   4  15        1.46        4.48      1.25 o 
  -4   5  15        5.15        4.25      1.30 o 
  -3   5  15        3.76        3.65      1.30 o 
  -2   5  15       47.85       48.67      2.82 o 
  -1   5  15       44.65       52.63      2.89 o 
   0   5  15       13.65       16.09      1.92 o 
   1   5  15        0.40        0.56      0.86 o 
   2   5  15        9.06        7.96      1.36 o 
  -7   0  16       12.20       15.12      1.64 o 
  -6   0  16        2.59        6.44      1.20 o 
  -5   0  16       74.88       70.75      3.00 o 
  -4   0  16        4.81        6.55      1.52 o 
  -3   0  16       69.92       61.36      2.60 o 
  -2   0  16      302.89      271.77      7.24 o 
  -1   0  16        0.20        2.40      0.91 o 
   0   0  16      118.45      121.20      3.96 o 
   1   0  16       12.73       13.22      1.34 o 
   2   0  16      425.98      398.51     10.01 o 
   3   0  16       45.99       59.35      2.60 o 
   4   0  16        0.18        1.28      0.91 o 
   5   0  16       23.39       20.61      1.70 o 
   6   0  16      360.47      385.68     11.69 o 
  -7   1  16        2.39        1.58      0.96 o 
  -6   1  16       24.68       33.44      2.09 o 
  -5   1  16       25.01       29.10      1.60 o 
  -4   1  16       45.85       41.40      1.84 o 
  -3   1  16      180.60      200.63      6.20 o 
  -2   1  16        1.19        0.48      1.12 o 
  -1   1  16      144.66      133.64      3.51 o 
   0   1  16      626.07      631.09     12.29 o 
   1   1  16      199.58      202.96      4.05 o 
   2   1  16       47.38       48.07      1.94 o 
   3   1  16      233.65      226.01      5.30 o 
   4   1  16      292.49      280.46      6.31 o 
   5   1  16       45.64       43.81      2.93 o 
   6   1  16        3.12        5.06      1.04 o 
  -6   2  16        9.21       12.08      1.58 o 
  -5   2  16        2.75        2.64      1.02 o 
  -4   2  16        7.59        6.96      1.36 o 
  -3   2  16       42.12       34.99      1.69 o 
  -2   2  16      206.92      194.74      4.71 o 
  -1   2  16       25.27       24.72      1.50 o 
   0   2  16       26.68       29.38      1.53 o 
   1   2  16        0.97        1.62      0.77 o 
   2   2  16       65.80       62.26      2.28 o 
   3   2  16       11.11       13.74      1.23 o 
   4   2  16        0.68        0.00      0.70 o 
   5   2  16       45.68       45.68      2.09 o 
  -6   3  16        1.08        0.00      1.02 o 
  -5   3  16        3.78        3.36      1.25 o 
  -4   3  16        1.89        1.26      1.07 o 
  -3   3  16        0.11        0.00      0.96 o 
  -2   3  16        1.80        2.24      1.02 o 
  -1   3  16      237.18      242.76      5.60 o 
   0   3  16       13.41       14.23      1.58 o 
   1   3  16       39.86       39.33      1.83 o 
   2   3  16        2.40        1.86      0.77 o 
   3   3  16        0.77        0.81      0.73 o 
   4   3  16       51.66       50.05      2.72 o 
  -4   4  16        0.58        0.00      1.02 o 
  -3   4  16       24.26       23.62      2.15 o 
  -2   4  16       69.80       70.58      4.48 o 
  -1   4  16      104.25      110.33      6.40 o 
   0   4  16       20.59       17.95      2.00 o 
   1   4  16       12.01       11.04      1.58 o 
   2   4  16       46.96       44.76      2.60 o 
   3   4  16        0.41        0.00      0.91 o 
  -2   5  16        9.08       10.50      1.70 o 
  -1   5  16       27.25       31.31      2.37 o 
   0   5  16        0.13        0.56      1.13 o 
  -6   1  17        2.76        2.32      1.02 o 
  -5   1  17       16.50       17.14      1.75 o 
  -4   1  17       12.37       15.35      1.32 o 
  -3   1  17       39.42       37.05      1.78 o 
  -2   1  17       23.66       21.71      1.42 o 
  -1   1  17       16.10       18.16      1.35 o 
   0   1  17        6.47       10.35      1.04 o 
   1   1  17      148.01      144.89      3.82 o 
   2   1  17       19.09       18.14      1.38 o 
   3   1  17        4.44        3.77      0.96 o 
   4   1  17       34.93       33.84      1.81 o 
   5   1  17       30.62       31.34      1.79 o 
  -6   2  17        7.69        7.73      1.41 o 
  -5   2  17       12.68       16.94      1.81 o 
  -4   2  17       92.70       88.45      3.68 o 
  -3   2  17        0.22        0.20      0.96 o 
  -2   2  17        5.80        6.11      0.95 o 
  -1   2  17        4.47        5.34      0.92 o 
   0   2  17        2.47        5.32      1.16 o 
   1   2  17       43.08       41.07      1.87 o 
   2   2  17        9.24        9.04      1.11 o 
   3   2  17      157.64      149.33      4.00 o 
   4   2  17        1.86        1.50      0.70 o 
  -5   3  17       52.02       56.09      3.12 o 
  -4   3  17        6.83       11.48      1.53 o 
  -3   3  17       47.98       42.89      2.55 o 
  -2   3  17       97.55       93.98      3.84 o 
  -1   3  17       20.40       23.62      2.64 o 
   0   3  17       63.20       67.29      2.46 o 
   1   3  17      326.09      326.42      7.23 o 
   2   3  17       78.30       76.80      2.68 o 
   3   3  17        2.26        2.95      0.89 o 
  -3   4  17        6.33        8.12      1.47 o 
  -2   4  17       29.15       26.28      2.26 o 
  -1   4  17        0.64        0.05      0.96 o 
   0   4  17        1.11        1.28      1.07 o 
   1   4  17       16.73       16.94      1.92 o 
   2   4  17        2.37        2.63      1.18 o 
  -5   0  18        0.33        0.80      1.44 o 
  -4   0  18       74.15       74.61      4.48 o 
  -3   0  18      244.96      238.23      9.77 o 
  -2   0  18       31.24       51.72      3.60 o 
  -1   0  18       47.53       44.07      2.30 o 
   0   0  18      300.44      309.36      8.20 o 
   1   0  18       62.89       87.27      3.39 o 
   2   0  18       35.84       36.93      3.36 o 
   3   0  18       10.14        8.05      1.34 o 
   4   0  18       59.01       62.70      2.94 o 
  -5   1  18       15.01       13.14      1.64 o 
  -4   1  18      101.40      116.74      3.45 o 
  -3   1  18        9.22       15.97      1.54 o 
  -2   1  18       97.74       90.65      2.86 o 
  -1   1  18       37.11       33.97      1.80 o 
   0   1  18       14.93       16.23      1.35 o 
   1   1  18       90.41      104.96      3.14 o 
   2   1  18      371.11      382.91      8.19 o 
   3   1  18       77.00       76.74      2.68 o 
   4   1  18        3.41        3.89      1.23 o 
  -5   2  18        3.50        8.48      1.53 o 
  -4   2  18       43.51       44.96      2.60 o 
  -3   2  18       55.03       63.89      3.06 o 
  -2   2  18       28.82       35.91      1.81 o 
  -1   2  18       43.54       37.35      1.87 o 
   0   2  18      105.48      113.24      3.33 o 
   1   2  18       31.95       40.69      1.94 o 
   2   2  18        7.90        9.14      1.10 o 
   3   2  18        7.83        4.94      1.01 o 
  -3   3  18        3.75        2.96      1.25 o 
  -2   3  18        5.77        5.38      1.34 o 
  -1   3  18        0.25        0.00      0.96 o 
   0   3  18       27.00       34.98      2.38 o 
   1   3  18       10.14       13.67      1.38 o 
   2   3  18        2.71        4.52      0.98 o 
  -4   1  19        0.48        0.00      0.96 o 
  -3   1  19       27.41       27.14      1.63 o 
  -2   1  19        5.04        7.62      1.56 o 
  -1   1  19       48.83       51.37      2.15 o 
   0   1  19       23.27       25.46      1.63 o 
   1   1  19       28.48       37.02      1.90 o 
   2   1  19       22.71       29.47      1.75 o 
  -3   2  19       39.82       43.07      2.66 o 
  -2   2  19       55.03       51.22      2.82 o 
  -1   2  19        9.85       15.86      1.41 o 
   0   2  19        6.14        7.01      1.08 o 
   1   2  19      119.63      115.14      3.51 o 
  -2   0  20       86.12      105.99      5.76 o 
  -1   0  20       41.35       45.95      3.68 o 
   0   0  20        0.31        1.28      1.60 o 
                                                 
